# Supplementary material for: dGPredictor: Automated fragmentation method for metabolic reaction free energy prediction and de novo pathway design
Source: PLoS Comput Biol. 2021 Sep 27;17(9):e1009448. doi: 10.1371/journal.pcbi.1009448 (PMC8496854; doi:10.1371/journal.pcbi.1009448)
Supplement: S3 Table — (XLSX) [file pcbi.1009448.s003.xlsx]

## Sheet: training data
Reactions equation	Experimental Gibbs energy: Training
1 C00091 + 1 C00164 <==> 1 C00042 + 1 C00332	6.55522
1 C00167 <==> 1 C00617	-0.245647
1 C01101 <==> 1 C00231	0
1 C00147 + 1 C05512 <==> 1 C00262 + 1 C00559	-1.49777
1 C00091 + 1 C00164 <==> 1 C00042 + 1 C00332	6.55522
1 C01101 <==> 1 C00231	-0.469906
1 C00026 + 1 C00041 <==> 1 C00022 + 1 C00025	-0.422569
1 C00041 <==> 1 C00133	0
1 C03384 <==> 1 C00103	-2.72195
1 C00668 <==> 1 C01172	-1.3147
1 C00026 + 1 C01100 <==> 1 C00025 + 1 C01267	-8.1673					Mean squared Error (GC method)
1 C00002 + 1 C00015 <==> 1 C00008 + 1 C00075	1.94201					63.9751
1 C00022 + 1 C00064 <==> 1 C00041 + 1 C00940	-14.9832
1 C00025 + 1 C03232 <==> 1 C00026 + 1 C01005	-12.9763
1 C00025 + 1 C03232 <==> 1 C00026 + 1 C01005	-12.75
1 C00025 + 1 C03232 <==> 1 C00026 + 1 C01005	-12.9288
1 C00025 + 1 C03232 <==> 1 C00026 + 1 C01005	-13.3975
1 C00025 + 1 C03232 <==> 1 C00026 + 1 C01005	-13.266
1 C00025 + 1 C03232 <==> 1 C00026 + 1 C01005	-12.9687
1 C00025 + 1 C03232 <==> 1 C00026 + 1 C01005	-12.9146
1 C00025 + 1 C03232 <==> 1 C00026 + 1 C01005	-13.0188
1 C00025 + 1 C03232 <==> 1 C00026 + 1 C01005	-13.1567
1 C00025 + 1 C03232 <==> 1 C00026 + 1 C01005	-12.9167
1 C00025 + 1 C03232 <==> 1 C00026 + 1 C01005	-13.26
1 C00025 + 1 C03232 <==> 1 C00026 + 1 C01005	-13.4367
1 C00025 + 1 C03232 <==> 1 C00026 + 1 C01005	-13.1473
1 C00025 + 1 C03232 <==> 1 C00026 + 1 C01005	-13.3741
1 C00025 + 1 C03232 <==> 1 C00026 + 1 C01005	-13.2601
1 C00025 + 1 C03232 <==> 1 C00026 + 1 C01005	-13.3701
1 C00025 + 1 C03232 <==> 1 C00026 + 1 C01005	-13.0558
1 C00025 + 1 C03232 <==> 1 C00026 + 1 C01005	-13.3136
1 C00025 + 1 C03232 <==> 1 C00026 + 1 C01005	-12.8859
1 C00025 + 1 C03232 <==> 1 C00026 + 1 C01005	-13.2167
1 C00025 + 1 C03232 <==> 1 C00026 + 1 C01005	-13.1393
1 C00025 + 1 C03232 <==> 1 C00026 + 1 C01005	-13.1393
1 C00025 + 1 C03232 <==> 1 C00026 + 1 C01005	-12.9804
1 C00025 + 1 C03232 <==> 1 C00026 + 1 C01005	-12.7644
1 C00025 + 1 C03232 <==> 1 C00026 + 1 C01005	-13.0172
1 C00025 + 1 C03232 <==> 1 C00026 + 1 C01005	-12.6474
1 C00025 + 1 C03232 <==> 1 C00026 + 1 C01005	-12.6298
1 C00025 + 1 C03232 <==> 1 C00026 + 1 C01005	-12.9164
1 C00025 + 1 C03232 <==> 1 C00026 + 1 C01005	-13.133
1 C00025 + 1 C03232 <==> 1 C00026 + 1 C01005	-12.84
1 C00025 + 1 C03232 <==> 1 C00026 + 1 C01005	-13.3514
1 C00025 + 1 C03232 <==> 1 C00026 + 1 C01005	-12.9671
1 C00025 + 1 C03232 <==> 1 C00026 + 1 C01005	-12.9709
1 C00025 + 1 C03232 <==> 1 C00026 + 1 C01005	-13.1114
1 C00025 + 1 C03232 <==> 1 C00026 + 1 C01005	-12.8536
1 C00025 + 1 C03232 <==> 1 C00026 + 1 C01005	-13.0565
1 C00025 + 1 C03232 <==> 1 C00026 + 1 C01005	-12.8142
1 C00025 + 1 C03232 <==> 1 C00026 + 1 C01005	-13.423
1 C00025 + 1 C03232 <==> 1 C00026 + 1 C01005	-13.4647
1 C00025 + 1 C03232 <==> 1 C00026 + 1 C01005	-13.1822
1 C00025 + 1 C03232 <==> 1 C00026 + 1 C01005	-13.1252
1 C00025 + 1 C03232 <==> 1 C00026 + 1 C01005	-13.1306
1 C00025 + 1 C03232 <==> 1 C00026 + 1 C01005	-13.1306
1 C00025 + 1 C03232 <==> 1 C00026 + 1 C01005	-12.8657
1 C00025 + 1 C03232 <==> 1 C00026 + 1 C01005	-12.9987
1 C00025 + 1 C03232 <==> 1 C00026 + 1 C01005	-12.8741
1 C00025 + 1 C03232 <==> 1 C00026 + 1 C01005	-13.2967
1 C00025 + 1 C03232 <==> 1 C00026 + 1 C01005	-13.267
1 C00025 + 1 C03232 <==> 1 C00026 + 1 C01005	-12.6962
1 C00025 + 1 C03232 <==> 1 C00026 + 1 C01005	-13.0865
1 C00025 + 1 C03232 <==> 1 C00026 + 1 C01005	-13.1764
1 C00025 + 1 C03232 <==> 1 C00026 + 1 C01005	-13.0071
1 C00025 + 1 C03232 <==> 1 C00026 + 1 C01005	-13.0231
1 C00025 + 1 C03232 <==> 1 C00026 + 1 C01005	-13.0807
1 C00026 + 1 C00041 <==> 1 C00022 + 1 C00025	-3.47468
1 C00026 + 1 C00049 <==> 1 C00025 + 1 C00036	3.58906
1 C00026 + 1 C00956 <==> 1 C00025 + 1 C00322	-0.717796
1 C03598 <==> 1 C03599	-0.676204
1 C00029 + 1 C03384 <==> 1 C00052 + 1 C00103	-1.85057
1 C01101 <==> 1 C00231	0
1 C00026 + 1 C00123 <==> 1 C00025 + 1 C00233	-3.88415
1 C00004 + 1 C00006 <==> 1 C00003 + 1 C00005	3.75839
1 C00004 + 1 C00006 <==> 1 C00003 + 1 C00005	3.98393
1 C00004 + 1 C00006 <==> 1 C00003 + 1 C00005	2.5501
1 C00004 + 1 C00006 <==> 1 C00003 + 1 C00005	3.00746
1 C00004 + 1 C00006 <==> 1 C00003 + 1 C00005	3.17027
1 C00004 + 1 C00006 <==> 1 C00003 + 1 C00005	3.47553
1 C00004 + 1 C00006 <==> 1 C00003 + 1 C00005	3.46171
1 C00004 + 1 C00006 <==> 1 C00003 + 1 C00005	3.20268
1 C00004 + 1 C00006 <==> 1 C00003 + 1 C00005	3.39845
1 C00004 + 1 C00006 <==> 1 C00003 + 1 C00005	3.40794
1 C00357 <==> 1 C04257	2.1752
1 C00026 + 1 C00049 <==> 1 C00025 + 1 C00036	5.27139
1 C00003 + 1 C00005 <==> 1 C00004 + 1 C00006	-4.41165
1 C00003 + 1 C00005 <==> 1 C00004 + 1 C00006	-4.3497
1 C00003 + 1 C00005 <==> 1 C00004 + 1 C00006	-4.32366
1 C00010 + 1 C00127 <==> 1 C00051 + 1 C00920	4.28109
1 C00024 + 1 C00164 <==> 1 C00033 + 1 C00332	5.05501
1 C00167 <==> 1 C00617	-0.676204
1 C00026 + 1 C19838 <==> 1 C00025 + 1 C03459	-6.60837
1 C00026 + 1 C00041 <==> 1 C00022 + 1 C00025	-0.777267
1 C00029 <==> 1 C00052	2.74685
1 C00199 <==> 1 C00231	-1.54839
1 C00041 <==> 1 C00133	0.575118
1 C00935 <==> 1 C00190	-0.562138
1 C00935 <==> 1 C00190	0.159474
1 C00047 <==> 1 C01142	-4.23372
1 C00199 <==> 1 C00231	-0.867206
1 C00047 <==> 1 C01142	-4.94494
1 C01101 <==> 1 C00231	-0.469906
1 C01595 <==> 1 C04056	-10.5268
1 C00199 <==> 1 C00231	0.480236
1 C00376 <==> 1 C02110	7.69615
1 C00041 + 1 C00168 <==> 1 C00022 + 1 C00065	-5.02325
1 C00041 + 1 C00168 <==> 1 C00022 + 1 C00065	-4.48084
1 C00041 + 1 C00168 <==> 1 C00022 + 1 C00065	-4.33971
1 C00041 + 1 C00168 <==> 1 C00022 + 1 C00065	-3.95391
1 C00041 + 1 C00168 <==> 1 C00022 + 1 C00065	-4.25546
1 C00041 + 1 C00168 <==> 1 C00022 + 1 C00065	-3.55112
1 C00041 + 1 C00168 <==> 1 C00022 + 1 C00065	-3.70333
1 C00041 + 1 C00168 <==> 1 C00022 + 1 C00065	-4.36592
1 C00026 + 1 C00133 <==> 1 C00022 + 1 C00217	-0.162887
1 C00029 <==> 1 C00052	2.70576
1 C00251 <==> 1 C00885	1.48123
1 C00026 + 1 C01005 <==> 1 C00025 + 1 C03232	10.7398
1 C00026 + 1 C00041 <==> 1 C00022 + 1 C00025	0.215312
1 C00026 + 1 C00041 <==> 1 C00022 + 1 C00025	0.193733
1 C00199 <==> 1 C00231	-1.00459
1 C00026 + 1 C00123 <==> 1 C00025 + 1 C00233	-2.93909
1 C00029 <==> 1 C00052	2.98299
1 C00036 + 1 C00186 <==> 1 C00022 + 1 C00149	-1.47816
1 C00036 + 1 C00186 <==> 1 C00022 + 1 C00149	-3.6005
1 C00041 <==> 1 C00133	0
1 C00026 + 1 C00049 <==> 1 C00025 + 1 C00036	4.73763
1 C00041 <==> 1 C00133	-0.245647
1 C00029 <==> 1 C00052	2.87044
1 C00026 + 1 C00049 <==> 1 C00025 + 1 C00036	3.11403
1 C00029 <==> 1 C00052	2.74685
1 C00026 + 1 C00041 <==> 1 C00022 + 1 C00025	-0.71817
1 C00251 <==> 1 C00885	1.02948
1 C00002 + 1 C00015 <==> 1 C00008 + 1 C00075	1.08254
1 C01101 <==> 1 C00231	-1.5324
1 C01213 <==> 1 C00683	0
1 C00147 + 1 C00214 <==> 1 C00178 + 1 C00559	-7.98922
1 C00002 + 1 C00035 <==> 1 C00008 + 1 C00044	-0.129714
1 C00041 <==> 1 C00133	-0.0256455
1 C00095 + 1 C00118 <==> 1 C00085 + 1 C00577	3.31132
1 C00026 + 1 C00049 <==> 1 C00025 + 1 C00036	4.73672
1 C00026 + 1 C00049 <==> 1 C00025 + 1 C00036	4.89862
1 C00026 + 1 C00049 <==> 1 C00025 + 1 C00036	4.81344
1 C00026 + 1 C00049 <==> 1 C00025 + 1 C00036	4.85151
1 C00026 + 1 C00049 <==> 1 C00025 + 1 C00036	4.63473
1 C00041 <==> 1 C00133	0
1 C00026 + 1 C00041 <==> 1 C00022 + 1 C00025	-1.70502
1 C00025 <==> 1 C00217	0
1 C00002 + 1 C00104 <==> 1 C00008 + 1 C00081	0.0284974
1 C00144 + 1 C00262 <==> 1 C00130 + 1 C00242	2.49485
1 C00251 <==> 1 C00885	0.431965
1 C00091 + 1 C00164 <==> 1 C00042 + 1 C00332	9.86942
1 C00091 + 1 C00164 <==> 1 C00042 + 1 C00332	8.94102
1 C00091 + 1 C00164 <==> 1 C00042 + 1 C00332	8.47134
1 C00091 + 1 C00164 <==> 1 C00042 + 1 C00332	8.12518
1 C00091 + 1 C00164 <==> 1 C00042 + 1 C00332	8.42978
1 C00091 + 1 C00164 <==> 1 C00042 + 1 C00332	8.99442
1 C00091 + 1 C00164 <==> 1 C00042 + 1 C00332	9.65215
1 C00091 + 1 C00164 <==> 1 C00042 + 1 C00332	8.61881
1 C01157 <==> 1 C03440	0.024901
1 C00025 + 1 C04462 <==> 1 C00026 + 1 C04421	-1.94691
1 C00166 <==> 1 C02763	5.70601
1 C00041 <==> 1 C00133	0
1 C00029 + 1 C03384 <==> 1 C00052 + 1 C00103	-0.240103
1 C00666 <==> 1 C00680	-1.65428
1 C00026 + 1 C00049 <==> 1 C00025 + 1 C00036	4.64554
1 C00029 <==> 1 C00052	3.06699
1 C00026 + 1 C00041 <==> 1 C00022 + 1 C00025	-0.555465
1 C00025 + 1 C00437 <==> 1 C00077 + 1 C00624	5.18566
1 C00026 + 1 C00041 <==> 1 C00022 + 1 C00025	-0.796413
1 C00026 + 1 C00041 <==> 1 C00022 + 1 C00025	-0.984865
1 C00026 + 1 C00082 <==> 1 C00025 + 1 C01179	-1.16447
1 C00026 + 1 C00082 <==> 1 C00025 + 1 C01179	-1.23496
1 C00026 + 1 C00079 <==> 1 C00025 + 1 C00166	-1.74994
1 C00026 + 1 C00079 <==> 1 C00025 + 1 C00166	-1.65069
1 C00025 + 1 C03232 <==> 1 C00026 + 1 C01005	3.63529
1 C00047 <==> 1 C00739	0
1 C00096 <==> 1 C02280	1.6854
1 C00029 <==> 1 C00052	3.09618
1 C00029 <==> 1 C00052	3.19297
1 C03384 <==> 1 C00103	-2.8315
1 C00140 <==> 1 C00645	3.97523
1 C00167 <==> 1 C00617	-2.3674
1 C00091 + 1 C00164 <==> 1 C00042 + 1 C00332	1.84251
1 C00029 <==> 1 C00052	3.06699
1 C00199 <==> 1 C00231	-2.8315
1 C00036 <==> 1 C03981	5.70646
1 C00037 + 1 C00062 <==> 1 C00077 + 1 C00581	-0.368055
1 C01796 <==> 1 C06463	0.782578
1 C01796 <==> 1 C06463	-0.263864
1 C01796 <==> 1 C06463	-0.102063
1 C01796 <==> 1 C06463	0.532915
1 C01796 <==> 1 C06463	0.101142
1 C00031 <==> 1 C00159	2.03198
1 C00029 <==> 1 C00052	2.95042
1 C00041 <==> 1 C00133	0
1 C00026 + 1 C00049 <==> 1 C00025 + 1 C00036	4.87764
1 C00026 + 1 C00049 <==> 1 C00025 + 1 C00036	4.24403
1 C00935 <==> 1 C00190	0
1 C00140 <==> 1 C00645	3.47188
1 C00123 <==> 1 C01570	0
1 C00091 + 1 C00164 <==> 1 C00042 + 1 C00332	8.81811
1 C00091 + 1 C00164 <==> 1 C00042 + 1 C00332	8.74845
1 C00091 + 1 C00164 <==> 1 C00042 + 1 C00332	6.94437
1 C00091 + 1 C00164 <==> 1 C00042 + 1 C00332	6.99907
1 C00091 + 1 C00164 <==> 1 C00042 + 1 C00332	9.86942
1 C00091 + 1 C00164 <==> 1 C00042 + 1 C00332	5.59769
1 C00091 + 1 C00164 <==> 1 C00042 + 1 C00332	8.45965
1 C00091 + 1 C00164 <==> 1 C00042 + 1 C00332	7.96193
1 C00026 + 1 C00041 <==> 1 C00022 + 1 C00025	-1.71639
1 C00029 <==> 1 C00052	3.06699
1 C00026 + 1 C00041 <==> 1 C00022 + 1 C00025	-0.71817
1 C03384 <==> 1 C00103	-2.8315
1 C00061 <==> 1 C01847	-38.6369

## Sheet: Cross-validation
Reactions equation	Experimental Gibbs energy: No duplicates-Cross-validation					Sorted MAE for LOOCV	Sorted MSE for LOOCV
1 C00091 + 1 C00164 <==> 1 C00042 + 1 C00332	8.45965					0	0
1 C00167 <==> 1 C00617	-0.676204					0	0
1 C01101 <==> 1 C00231	-0.469906					0	0
1 C00147 + 1 C05512 <==> 1 C00262 + 1 C00559	-1.49777					0	0
1 C00026 + 1 C00041 <==> 1 C00022 + 1 C00025	-0.747719					0	0
1 C00041 <==> 1 C00133	0					0	0
1 C03384 <==> 1 C00103	-2.8315					0.024901	0.000620059
1 C00668 <==> 1 C01172	-1.3147					0.0284974	0.0008121
1 C00026 + 1 C01100 <==> 1 C00025 + 1 C01267	-8.1673					0.101142	0.0102296
1 C00002 + 1 C00015 <==> 1 C00008 + 1 C00075	1.51228					0.129714	0.0168258
1 C00022 + 1 C00064 <==> 1 C00041 + 1 C00940	-14.9832					0.162887	0.0265322
1 C00025 + 1 C03232 <==> 1 C00026 + 1 C01005	-13.0565					0.368055	0.135465
1 C00026 + 1 C00049 <==> 1 C00025 + 1 C00036	4.73717					0.469906	0.220811		Group Contribution method
1 C00026 + 1 C00956 <==> 1 C00025 + 1 C00322	-0.717796					0.676204	0.457251		Mean of MAE	Mean of MSE
1 C03598 <==> 1 C03599	-0.676204					0.676204	0.457251		3.84862	48.2059
1 C00029 + 1 C03384 <==> 1 C00052 + 1 C00103	-1.04534					0.717796	0.515232
1 C00026 + 1 C00123 <==> 1 C00025 + 1 C00233	-3.41162					0.747719	0.559083
1 C00004 + 1 C00006 <==> 1 C00003 + 1 C00005	3.40319					1.00459	1.0092
1 C00357 <==> 1 C04257	2.1752					1.02948	1.05983
1 C00003 + 1 C00005 <==> 1 C00004 + 1 C00006	-4.3497					1.04534	1.09273
1 C00010 + 1 C00127 <==> 1 C00051 + 1 C00920	4.28109					1.19971	1.43931
1 C00024 + 1 C00164 <==> 1 C00033 + 1 C00332	5.05501					1.3147	1.72843
1 C00026 + 1 C19838 <==> 1 C00025 + 1 C03459	-6.60837					1.49777	2.24332
1 C00029 <==> 1 C00052	2.98299					1.51228	2.28698
1 C00199 <==> 1 C00231	-1.00459					1.65428	2.73664
1 C00935 <==> 1 C00190	0					1.6854	2.84056
1 C00047 <==> 1 C01142	-4.58933					1.70031	2.89107
1 C01595 <==> 1 C04056	-10.5268					1.94691	3.79046
1 C00376 <==> 1 C02110	7.69615					2.03198	4.12893
1 C00041 + 1 C00168 <==> 1 C00022 + 1 C00065	-4.29759					2.1752	4.73151
1 C00026 + 1 C00133 <==> 1 C00022 + 1 C00217	-0.162887					2.49485	6.22425
1 C00251 <==> 1 C00885	1.02948					2.53933	6.44819
1 C00026 + 1 C01005 <==> 1 C00025 + 1 C03232	10.7398					2.8315	8.01742
1 C00036 + 1 C00186 <==> 1 C00022 + 1 C00149	-2.53933					2.98299	8.89826
1 C01213 <==> 1 C00683	0					3.31132	10.9648
1 C00147 + 1 C00214 <==> 1 C00178 + 1 C00559	-7.98922					3.40319	11.5817
1 C00002 + 1 C00035 <==> 1 C00008 + 1 C00044	-0.129714					3.41162	11.6391
1 C00095 + 1 C00118 <==> 1 C00085 + 1 C00577	3.31132					3.72355	13.8648
1 C00025 <==> 1 C00217	0					4.28109	18.3277
1 C00002 + 1 C00104 <==> 1 C00008 + 1 C00081	0.0284974					4.29759	18.4692
1 C00144 + 1 C00262 <==> 1 C00130 + 1 C00242	2.49485					4.3497	18.9199
1 C01157 <==> 1 C03440	0.024901					4.58933	21.062
1 C00025 + 1 C04462 <==> 1 C00026 + 1 C04421	-1.94691					4.73717	22.4408
1 C00166 <==> 1 C02763	5.70601					5.05501	25.5531
1 C00666 <==> 1 C00680	-1.65428					5.18566	26.8911
1 C00025 + 1 C00437 <==> 1 C00077 + 1 C00624	5.18566					5.70601	32.5585
1 C00026 + 1 C00082 <==> 1 C00025 + 1 C01179	-1.19971					5.70646	32.5637
1 C00026 + 1 C00079 <==> 1 C00025 + 1 C00166	-1.70031					6.60837	43.6706
1 C00047 <==> 1 C00739	0					7.69615	59.2307
1 C00096 <==> 1 C02280	1.6854					7.98922	63.8276
1 C00140 <==> 1 C00645	3.72355					8.1673	66.7049
1 C00036 <==> 1 C03981	5.70646					8.45965	71.5657
1 C00037 + 1 C00062 <==> 1 C00077 + 1 C00581	-0.368055					10.5268	110.814
1 C01796 <==> 1 C06463	0.101142					10.7398	115.342
1 C00031 <==> 1 C00159	2.03198					13.0565	170.473
1 C00123 <==> 1 C01570	0					14.9832	224.496
1 C00061 <==> 1 C01847	-38.6369					38.6369	1492.81
