# Supplementary material for: dGPredictor: Automated fragmentation method for metabolic reaction free energy prediction and de novo pathway design
Source: PLoS Comput Biol. 2021 Sep 27;17(9):e1009448. doi: 10.1371/journal.pcbi.1009448 (PMC8496854; doi:10.1371/journal.pcbi.1009448)
Supplement: S5 Table — (CSV) [file pcbi.1009448.s005.csv]

reaction	dG	ddG0	dG_prime	dG_std	lower_bound	upper_bound	sign	direction
R08505	-446.27396466136815	46.00192059009214	-400.2720440712756	19.43083446145358	-458.5645474556363	-341.97954068691485	156819.6933141815	2
R08852	-482.1701580087818	46.00192059009236	-436.16823741868933	72.96375252559335	-655.0594949954693	-217.27697984190928	142329.34868938196	2
R08851	-438.3754059796322	46.00192059009226	-392.3734853895398	46.91953168890284	-533.1320804562483	-251.61489032283126	134143.9699515818	2
R07882	-9.182329044630931	0.12748168845359942	-9.054847356177332	57.55193515157903	-181.7106528109144	163.60095809855974	-29728.03689658036	0
R07885	-12.504278354884493	3.060530172032486	-9.443748182852232	38.50623710357112	-124.96245949356558	106.07496312786112	-13255.388283146804	0
R08856	1.904122178698344	0.4311729700043543	2.335295148703153	30.40584140308671	-88.88222906055698	93.55281935796327	-8315.183119435402	0
R08503	0.7080426341977955	-3.0445082700225612e-05	0.7080121891151521	23.722594794116866	-70.45977219323544	71.87579657146573	-5064.352252632809	0
R08854	-478.70600403293406	46.00192059009236	-432.70408344284147	72.59321685149956	-650.4837339973401	-214.9244328883428	139804.84763246993	2
R08859	-25.666167219639192	-3.764368632508877	-29.430535852148072	81.64831018462039	-274.3754664060092	215.51439470171312	-59131.86256349128	0
R08516	7.78256110454123	9.128990853923824e-06	7.782570233532027	122.41595752529928	-359.4653023423658	375.03044280942976	-134810.431512083	0
R01001	8.073859931839253	-1.5466134271622425	6.527246504676981	44.98651262469513	-128.4322913694084	141.48678437876237	-18171.47191625387	0
R01000	61.543929790435406	-42.96657677507444	18.57735301536076	3.7842420766640266	7.224626785368677	29.93007924535284	216.2336522041832	1
R03359	-27.53873027772034	0.0010479855657763435	-27.53768229215456	60.82732155180293	-210.01964694756336	154.94428236325425	-32541.343478474224	0
R03358	-38.64136015414715	-0.022475628070083083	-38.66383578221721	54.42237725651162	-201.9309675517521	124.6032959873177	-25161.264118856405	0
R03351	117.96407074756597	-41.038274398087026	76.9257963494788	58.63007760391918	-98.96443646227877	252.81602916123637	-25019.795854572792	0
R03350	-18.133292163765873	2.591082938236468	-15.542209225529403	35.97607200651029	-123.47042524506027	92.38600679400149	-11406.939545548392	0
R03353	-0.4953764856770988	0.0	-0.4953764856770704	80.83105583282669	-242.9885439841572	241.99779101280305	-58802.69088558336	0
R03352	32.702351300024425	-41.50492931102906	-8.802578011004696	35.85396916199445	-116.36448549698805	98.75932947497864	-11492.078562383416	0
R03357	62.739370384802896	-45.88494330649587	16.85442707830657	19.72078606892404	-42.30793112846554	76.01678528507868	-3216.112916448462	0
R01267	-13.147798908724894	-1.8088737585870405	-14.956672667311919	41.176732459193374	-138.48687004489204	108.57352471026822	-15036.007606866788	0
R01266	29.78747755130456	0.045744248021563294	29.83322179932611	60.669231735396785	-152.17447340686425	211.84091700551647	-32236.779991341704	0
R01269	-45.1920271402393	0.6798955542343492	-44.51213158600507	114.89422613582121	-389.1948099934687	300.17054682145863	-116824.81893581318	0
R01268	-27.054320435727558	0.07013554565723723	-26.984184890070395	69.18433020364577	-234.53717550100768	180.5688057208669	-42350.097677362326	0
R02006	1.9942352492297173	-43.63631427358522	-41.64207902435543	130.65846435425186	-433.61747208711097	350.3333140384001	-151910.64602123108	0
R02007	15.24375555606116	7.902084462330096e-07	15.243756346269492	133.05841203823354	-383.9314797684311	414.4189924609702	-159108.49701968255	0
R02004	2.2388106999069635	-43.636314273585185	-41.397503573678144	131.1093037799215	-434.7254149134426	351.9304077660864	-152993.09253676893	0
R02003	-51.057347102987926	-43.6363126747592	-94.69365977774713	102.81297088256608	-403.1325724254454	213.74525286995103	-86167.67363319067	0
R02008	-52.07714258355367	81.38896935110665	29.311826767552986	127.21588523070207	-352.3358289245532	410.95948245965917	-144795.74990682944	0
R02009	38.464863526909625	-43.636314273585185	-5.1714507466754185	101.10311272352888	-308.4807889172621	298.13788742391125	-91969.810718654	0
R10742	-380.13650251049796	0.007631457357092586	-380.12887105314104	60.110536496950566	-560.4604805439926	-199.79726156228932	111978.46922657444	2
R10743	4.841693802896202	-81.39066098934609	-76.54896718644989	112.64516654400072	-414.484466818452	261.38653244555223	-108340.65753421873	0
R10216	-122.74626298106092	-41.78440911698141	-164.53067209804234	45.165437015700114	-300.02698314514265	-29.03436105094201	8711.091753660967	2
R10217	-53.22813152370199	42.96767895926516	-10.26045256443672	59.772322592411356	-189.5774203416708	169.05651521279736	-32049.29804599455	0
R10210	55.613785170062506	-36.964791563471756	18.648993606590466	44.22781635559031	-114.0344554601805	151.33244267336138	-17257.11269371575	0
R10211	-302.29860081922243	0.0071539890334406655	-302.29144683018905	93.26737871211023	-582.0935829665196	-22.48931069385833	13090.883440235259	2
R10213	-57.75089193454557	42.97510995499138	-14.775781979554212	57.68722830764452	-187.83746690248776	158.28590294337934	-29732.023055257407	0
R10748	-8.784843119687139	3.6063183793800135	-5.178524740307238	14.606709572360932	-48.998653457390034	38.64160397677556	-1893.38656229573	0
R10219	52.841837405577685	-0.3179493276709309	52.52388807790676	39.2635175252555	-65.26666449785975	170.31444065367327	-11115.855457283935	0
R05588	-18.661005369093687	0.007474545789847299	-18.653530823303868	44.786731038738395	-153.01372393951902	115.70666229291132	-17704.70728205069	0
R05586	-10.688855519892511	0.0448618128302769	-10.643993707062695	25.93310742637014	-88.44331598617309	67.15532857204772	-5939.439945052895	0
R05587	19.513008609646022	0.04878159445001984	19.56179020409627	68.61309768644121	-186.2775028552273	225.40108326341988	-41987.15093117303	0
R05585	-101.22908179235876	121.29026606004196	20.061184267683217	21.571008959406356	-44.651842610535844	84.77421114590226	-3785.324733519161	0
R05582	64.9577954096194	-43.164902520948544	21.79289288867085	82.14813195339896	-224.65150297152604	268.23728874886774	-60259.91007044035	0
R09002	-421.17768799116135	46.00192059009226	-375.1757674010693	99.88773019539889	-674.838957987266	-75.51257681487266	50958.82865268205	2
R05581	68.84044187038079	-42.96635270030015	25.874089170080648	46.30122023583424	-113.02957153742209	164.77774987758337	-18624.75846756375	0
R06859	91.28661115607227	-39.9192238723183	51.36738728375417	123.510255149529	-319.1633781648328	421.89815273234115	-134654.43966755658	0
R06858	-120.76721755179659	-83.55163307988119	-204.31885063167775	177.10826770785562	-735.6436537552447	327.0059524918891	-240559.85369084732	0
R06854	-109.65792412846045	122.98306484241466	13.325140713954227	64.57293420444944	-180.39366189939412	207.04394332730251	-37349.41511090272	0
R06857	169.52577992162787	-43.292506730166224	126.23327319146163	103.444166462603	-184.0992261963473	436.5657725792706	-80371.42091565426	0
R06856	-429.55740002659724	42.96767064389812	-386.5897293826992	86.64462713538134	-646.5236107888431	-126.65584797655515	81885.99616132522	2
R06851	-351.52541817160034	45.992886620075076	-305.53253155152527	71.86831799090291	-521.137485524234	-89.92757757881655	46864.63165870993	2
R06850	29.70615314130769	40.69448467555338	70.40063781686109	4.647105641800196	56.45932089146051	84.34195474226169	4761.889487406393	1
R06853	-34.99302678752463	-122.96448910649326	-157.95751589401792	116.8524928707482	-508.5149945062625	192.5999627182267	-97939.96898356543	0
R06852	8.730468715430247	-41.42073767725249	-32.69026896182223	130.99933394614627	-425.6882708002609	360.30773287661657	-153378.77576420925	0
R04989	-423.1417034034449	-35.37963951481061	-458.5213429182554	111.213203595688	-792.1609537053192	-124.88173213119144	98926.43202541684	2
R04988	-50.29188738265276	-39.898596135247324	-90.19048351789979	489.8041270701039	-1559.6028647282114	1379.221897692412	-2151038.4227369656	0
R04984	-421.9693514337597	4.4624261489611845	-417.5069252847982	127.45886930122141	-799.8835331884625	-35.13031738113392	28100.162388853456	2
R04987	-429.4477366765669	45.99517704417531	-383.4525596323911	100.36235644845642	-684.5396289777602	-82.36549028702176	56382.442161649196	2
R04986	-23.148373472308148	41.463829041837016	18.31545556952915	23.69504411908139	-52.769676787715035	89.40058792677333	-4717.640129527526	0
R04981	-8.838897627722162	-39.89859613524641	-48.73749376296837	339.4834873157028	-1067.1879557100767	969.71296818414	-1034866.0001419829	0
R04980	-465.00475369316626	45.9951770441744	-419.0095766489917	328.0292262364378	-1403.0972553583053	565.0781020603217	-792859.5340639177	0
R04983	77.20373733041441	-39.91923902265262	37.284498307761616	116.6589032439056	-312.6922114239552	387.2612080394785	-121093.5635405769	0
R04982	-396.21823273839175	0.00740924620322403	-396.21082349218887	111.21013412459615	-729.8412258659773	-62.5804211184004	45673.771264262454	2
R04185	60.98025263482288	-42.90508680884085	18.075165825982022	31.312216862505945	-75.86148476153579	112.01181641349986	-8497.382703964666	0
R04187	-9.771120876544726	0.010496022151784246	-9.760624854392915	47.49444116558471	-152.24394835114703	132.72269864236122	-20206.227677132494	0
R04189	-139.13773479899965	79.78174852014945	-59.3559862788502	7.431850601672671	-81.6515380838682	-37.06043447383219	3026.041476844811	2
R04188	9.226556111817333	1.49811153484157	10.72466764665893	47.49341092888796	-131.75556514000496	153.20490043332282	-20185.59823881064	0
R03518	-79.19777586938159	-41.490447453668025	-120.68822332304968	72.46590731621953	-338.0859452717083	96.70949862560892	-32696.122259591964	0
R04235	-44.86756938061899	42.90827901540433	-1.959290365214656	3.283777273671616	-11.810622186229505	7.892041455800191	-93.20991991251672	0
R04234	11.437596172560234	0.6544623560932905	12.092058528653581	61.72787638487125	-173.09157062596017	197.27568768326734	-34146.75862741313	0
R03512	45.164108794648094	-0.010926427181630059	45.15318236746657	97.7814164158231	-248.19106688000272	338.4974316149358	-84012.0386886517	0
R03511	80.94002569537963	-0.010972180785913109	80.92905351459359	153.24654618802612	-378.8105850494848	540.6686920786718	-204811.02356426144	0
R04230	33.509517628910544	-82.5411205945868	-49.031602965675795	66.11463081723932	-247.37549541739372	149.31228948604215	-36936.20158351499	0
R07522	82.0983509362069	0.0	82.09835093620724	95.56301670072376	-204.59069916596405	368.7874010383785	-75450.47222204064	0
R07523	53.08577244620288	-81.38896935110687	-28.303196904904322	108.05394373572292	-352.4650281120731	295.85863430226453	-104279.8218565472	0
R07521	-7.189597086138235	-39.919239022653066	-47.10883610879182	125.53534777016316	-423.71487941928126	329.4972072016976	-139612.86941845724	0
R07527	-7.189597086138151	-39.91923902265262	-47.10883610879137	98.02048108238688	-341.170279355952	246.9526071383693	-84252.88996507811	0
R03633	-54.11953203608375	-39.91155861075754	-94.03109064684122	111.74781626759962	-429.27453944964014	241.21235815595765	-103546.32395696038	0
R03630	-415.7922240520916	42.9888482373666	-372.80337581472503	93.12532522910357	-652.1793515020356	-93.42740012741432	60931.42122761827	2
R03631	13.882845695152357	-41.05785719660935	-27.175011501456996	100.78742916623159	-329.53729900015173	275.1872759972377	-90684.47165133903	0
R03636	28.83619776776413	-46.68989993396485	-17.853702166200488	53.90105151027952	-179.55685669703902	143.8494523646381	-25829.155504184862	0
R03637	-379.56649170990966	43.22001275048513	-336.34647895942436	52.87761719350871	-494.97933053995047	-177.71362737889828	87964.5723078333	2
R03634	-5.607037074384606	-0.00021333445647542248	-5.6072504088410815	3.5698565847578863	-16.31682016311474	5.102319345432576	-83.25362717420468	0
R03635	-19.10445798956812	-0.0025684552000484477	-19.10702644476828	4.12831507167154	-31.4919716597829	-6.722081229753659	211.6915915821608	2
R01855	47.280245523612344	-82.78343893269407	-35.503193409081966	3.331760149385072	-45.49847385723719	-25.507912960926763	1160.5711110054076	2
R01856	22.376781206950398	-54.451695590520686	-32.07491438356999	3.3270287083817185	-42.05600050871514	-22.09382825842484	929.1780524757801	2
R01857	-9.094947017729282e-13	0.039671479582693785	0.0396714795817843	3.279197464951378	-9.79792091527235	9.877263874435918	-96.77665030099968	0
R01850	5.7534197442449	-0.0467207853918552	5.706698958853046	49.3808064549316	-142.43572040594177	153.84911832364787	-21913.61000224776	0
R01851	-13.720070465089266	-41.452396153389415	-55.17246661847866	52.49364400225545	-212.65339862524502	102.3084653882877	-21756.242872952625	0
R01858	69.10793628154671	-41.89563800603185	27.212298275515426	3.3119761658554303	17.27636977794913	37.14822677308172	641.7865023268697	1
R01859	41.904314939642525	-45.238966815052216	-3.3346518754096905	17.924177903526534	-57.107185585989285	50.437881835169904	-2880.365478525246	0
R08533	-60.149138744982785	-3.731889198894976	-63.881027943877605	57.4759720441319	-236.30894407627332	108.54688818851808	-25650.600530594013	0
R08534	-31.875603204584426	37.69885780873096	5.8232546041467685	4.635337724488541	-8.082758569318855	19.72926777761239	-159.46690819588292	0
R08536	83.76149529913482	-42.970068038497175	40.79142726063765	42.58016352825188	-86.94906332411799	168.53191784539328	-14653.69239687415	0
R08537	54.055764583794826	-39.925037268982685	14.130727314812136	107.6554238599152	-308.83554426493345	337.0969988945577	-104107.53512367641	0
R08538	-147.1472900252537	2.1937449265514037	-144.95354509870234	113.20554688841723	-484.570185763954	194.6630955665493	-94327.93238006916	0
R03188	61.69448879019691	-3.0680247582146047	58.626464031982295	65.88492595850819	-139.0283138435423	256.2812419075069	-35630.34893212965	0
R03189	20.501182936457102	-43.56038031742219	-23.059197380965088	82.31074086980301	-269.9914199903741	223.873025228444	-60443.79597896844	0
R03184	-66.108132783987	-41.471177975446665	-107.57931075943384	72.6679854243338	-325.5832670324353	110.42464551356758	-35952.41684720588	0
R03186	-96.98064603808962	-82.79138706978483	-179.77203310787422	139.81335946779927	-599.2121115112719	239.6680452955236	-143611.99548330987	0
R03187	26.735087785680374	-80.5198138117072	-53.7847260260267	37.534621515715436	-166.38859057317302	58.81913852111961	-9786.833557257321	0
R03180	-10.343056106534732	-0.038273775588479	-10.381329882123195	3.4154229877783457	-20.627598845458234	-0.1350609187881595	2.7859824524611674	2
R03182	37.66997315115259	-119.77427781652877	-82.10430466537582	105.15246597511765	-397.5617025907288	233.35309325997716	-92772.25306124963	0
R03183	55.72973035411736	-46.00193398261979	9.727796371497561	23.53170995555818	-60.86733349517697	80.32292623817209	-4889.042338647322	0
R06693	-31.596806555203784	-39.750223920109185	-71.34703047531326	113.15854128772119	-410.82265433847687	268.1285933878504	-110153.30043963887	0
R06692	-496.4372615461856	45.91084319123203	-450.52641835495314	18.633079635765075	-506.42565726224836	-394.627179447658	199849.32872532745	2
R06697	-198.20876180551159	-249.10972068438062	-447.3184824898922	267.626778185036	-1250.1988170450004	355.5618520652158	-444523.0068382621	0
R06696	-363.72867242287384	-0.2824479416038912	-364.0111203644777	83.79521746739127	-615.3967727666516	-112.62546796230387	69309.34951533568	2
R06695	-34.61100619778881	81.40064158098903	46.78963538320021	103.97354329250494	-265.13099449431456	358.710265260715	-95105.20936389278	0
R06694	-30.052596035358192	81.47523174251138	51.42263570715318	18.936875894522192	-5.387991976413404	108.23326339071976	-583.1599547302366	0
R06699	-129.41832005307987	0.8491530233026623	-128.5691670297772	124.32799028418142	-501.5531378823215	244.4148038227671	-122587.01180220088	0
R02583	-82.74203609965122	-0.0006922980794143996	-82.74272839773063	92.80205772251007	-361.14890156526087	195.66344476979958	-70663.63815508818	0
R02581	60.02383334874503	-46.001524442811395	14.022308905933642	59.95989971121007	-165.85739022769658	193.90200803956384	-32160.08101335189	0
R02580	44.21643953691046	-42.96767977288846	1.2487597640219974	3.786371467485772	-10.110354638435318	12.607874166479313	-127.47007905987293	0
R02587	-7.734073324875226	-0.449287050802198	-8.183360375677466	4.818406158526677	-22.638578851257485	6.2718580999025635	-141.98595413854218	0
R00725	24.90346431666205	-38.9003950372628	-13.996930720600858	3.303133077715431	-23.90632995374715	-4.087531487454567	97.71787643541971	2
R00727	2.6509251213201424	-2.356043172486352	0.2948819488333356	3.319275424185021	-9.662944323721726	10.252708221388401	-99.07134871064012	0
R00726	9.866675608297783	1.1200963485352986	10.986771956832852	4.7724836282488905	-3.3306789279138176	25.304222841579524	-84.28024180568443	0
R00723	13.053045065003063	-37.68853088544517	-24.635485820442227	3.29402392500064	-34.517557595444146	-14.753414045440307	509.2518190429204	2
R00729	-94.84702462485666	-1.550963761274872	-96.39798838613147	6.164869726329786	-114.89259756512085	-77.90337920714214	8950.521596209184	2
R00728	30.690335270979517	-1.5286220499935013	29.161713220986034	7.0374541355759925	8.049350814258053	50.274075627714005	404.6736715900106	1
R09284	-80.45893851444745	-0.0015723177480708726	-80.46051083219555	72.3074640568487	-297.3829030027417	136.46188133835057	-40581.43042161435	0
R10351	-373.2028713151138	46.00192059009214	-327.20095072502164	94.65302874268144	-611.1600369530659	-43.241864496977264	26427.69950389209	2
R05443	-435.59907464115264	42.96767977288874	-392.631394868264	51.899087350385116	-548.3286569194191	-236.9341328171086	129917.77482597245	2
R05337	-51.31001888178025	-0.0298356916771354	-51.33985457345715	58.4931360150873	-226.81926261871902	124.13955347180472	-28157.241980291798	0
R05440	-438.223641357457	42.96767768155478	-395.2559636759021	88.34449030952602	-660.2894346044803	-130.22249274732408	85984.53610891668	2
R08319	77.00688536869663	-81.383750934851	-4.376865566154379	151.5008895419636	-458.8795341920452	450.1258030597364	-206553.51883587206	0
R05447	-449.2452643148597	-43.718681201287296	-492.96394551614657	123.75117809023178	-864.2174797868421	-121.7104112454512	105184.26487036397	2
R05446	-363.93333666182923	-126.2120752667022	-490.1454119285317	121.19856565083448	-853.7411088810353	-126.54971497602831	108040.69399221338	2
R00125	-39.536327279139186	0.023062456737534376	-39.51326482240211	3.754012776890319	-50.775303153073075	-28.25122649173115	1434.464589563778	2
R05332	18.336355656138718	-42.79533015573861	-24.45897449959989	50.80381143215032	-176.87040879605084	127.95245979685106	-22631.003870729302	0
R00129	-84.17092983591237	-39.350958957370956	-123.52188879328355	73.18378344582528	-343.0732391307594	96.02946154419232	-32945.13842394875	0
R09281	54.425179633221425	-46.00003726887826	8.425142364343174	3.5648142565930674	-2.2693004054360295	19.11958513412237	-43.388082296632575	0
R09280	-50.94373589107374	52.01634948279882	1.072613591725542	4.401775634090715	-12.132713310546606	14.277940493997686	-173.23015867871808	0
R04758	56.489966064275905	-46.00192059009236	10.488045474182854	46.94026335061668	-130.3327445776672	151.3088355260329	-19720.495812958703	0
R04751	-20.490917536590587	44.49455422820324	24.00363669161265	26.291061474693368	-54.86954773246745	102.87682111569276	-5644.8046467720205	0
R04753	84.02300465324197	-45.99924094189669	38.02376371134528	26.0933280981557	-40.25622058312182	116.30374800581238	-4681.949334365797	0
R04756	15.597014228600528	0.0	15.597014228600528	84.24885686308586	-237.14955636065707	268.34358481785813	-63637.56209178341	0
R09252	-62.45360281754256	81.38760766015275	18.934004842610193	24.69994003326307	-55.16581525717902	93.0338249423994	-5132.286799441139	0
R09253	-21.045015894837974	-1.5235727817498628	-22.56858867658784	30.02303909789361	-112.63770597026866	67.50052861709297	-7603.104695209824	0
R09250	-357.4014297209124	-305.4541887233154	-662.8556184442295	719.3321149334226	-2820.8519632444977	1495.1407263560386	-4217570.653268237	0
R09251	-255.28673551493785	-218.18156337379696	-473.4682988887328	513.8137787935871	-2014.909635269494	1067.9730374920284	-2151869.163450716	0
R09256	24.441611413037663	-40.556477885430695	-16.114866472392805	59.49176242419282	-194.59015374497127	162.36042080018566	-31593.73924560636	0
R10022	-61.981037179048606	-41.459328233282115	-103.44036541233072	83.45049733511046	-353.79185741766213	146.91112659300063	-51975.960352658985	0
R10027	-245.506573808403	4.553188889511887	-240.95338491889103	58.53323946949784	-416.55310332738463	-65.35366651039755	27223.272598729058	2
R10026	-1374.1271106916247	96.53640501374308	-1277.5907056778794	93.12252758115292	-1556.9582884213385	-998.2231229344208	1554191.764946579	2
R10025	-466.7561129869352	4.53256383355847	-462.2235491533763	65.21354649154516	-657.8641886280118	-266.58290967874086	175375.34957789938	2
R10024	-465.8436058618068	46.00192059009236	-419.8416852717144	87.81127899378599	-683.2755222530723	-156.4078482903564	106869.65422507258	2
R07672	9.572530066054242	0.0	9.572530066054242	36.296814680185385	-99.31791397450192	118.46297410661042	-11765.495471483979	0
R04531	-19.694213481883253	-3.7646677819953993	-23.458881263878993	43.766216995765646	-154.7575322511759	107.83976972341793	-16689.016640931233	0
R04532	-37.97304038058292	-41.602223485798284	-79.57526386638129	56.54345984314941	-249.20564339582955	90.0551156630669	-22442.24303990044	0
R09282	14.026138444634853	0.0003553694832589826	14.026493814118114	63.73551058434102	-177.18003793890495	205.2330255671412	-36363.19525630232	0
R08374	50.41982192236912	-43.636314273585185	6.783507648783939	103.87577389020805	-304.84381402184016	318.4108293194081	-97065.57163558557	0
R07677	-43.89730594706821	-0.02156282159008072	-43.9188687686584	139.28332926782625	-461.76885657213717	373.9311190348203	-172669.74527344867	0
R10289	-64.3869713617587	4.5438629759689775	-59.843108385789954	45.94305144674692	-197.67226272603068	77.98604595445082	-15415.678164872505	0
R10281	-3.5524880084931283	-0.002038178518660061	-3.554526187012016	59.38155548859079	-181.69919265278443	174.59014027876037	-31722.887533787132	0
R10358	-485.2664337539953	46.001921739366225	-439.26451201462885	59.72098265050253	-618.4274599661362	-260.10156406312115	160853.9495967753	2
R10688	-29.82339504393576	4.505446064365515	-25.31794897957036	121.62853195658337	-390.2035448493205	339.56764689017973	-132500.49953269045	0
R10687	49.718015402292394	2.9752251789900583	52.69324058128245	90.81631520414724	-219.7557050311593	325.14218619372417	-71451.85036237433	0
R10287	-23.365992780856462	0.0033893312518671337	-23.36260344960459	45.468436662286436	-159.7679134364639	113.04270653725472	-18060.597352667708	0
R10681	-24.842346665152572	-0.0501840788757022	-24.89253074402825	64.05575411142321	-217.05979307829793	167.2747315902414	-36308.61862620562	0
R10286	-19.381310830564924	0.0033893312518671337	-19.377921499313057	48.96274598366771	-166.2661594503162	127.51031645169009	-21200.650606716983	0
R10460	-7.458334443818785	-0.003056920157291643	-7.46139136397619	36.27649322279178	-116.29087103235152	101.36808830439915	-11788.183283802902	0
R10971	86.64753301054043	-41.493088165755296	45.15444484478485	75.6136376775762	-181.6864681879437	271.9953578775134	-49417.87593628121	0
R10972	-37.217793470745676	-45.99661496433753	-83.21440843508333	51.736019510913906	-238.42246696782502	71.99365009765839	-17164.903662302113	0
R10974	-89.96889337899302	3.5601990819623097	-86.4086942970305	65.66692716756228	-283.4094757997173	110.59208720565636	-31342.845462551693	0
R11082	13.169800982208926	-52.97852870128118	-39.80872771907207	92.56810905781694	-317.5130548925229	237.89559945437873	-75534.95852824778	0
R11083	-38.00040301414242	-42.97388760696261	-80.97429062110506	38.77054523590829	-197.28592632882996	35.337345086619784	-6971.560859415313	0
R11081	0.800301140356396	0.0	0.8003011403561686	38.25016405503357	-113.95019102474451	115.55079330545686	-13167.03497021758	0
R11086	-49.986818390353726	-44.45478196708472	-94.44160035743836	113.44263603029422	-434.769508448321	245.88630773344434	-106903.86914744216	0
R11087	-36.41088624500651	-42.29587806364225	-78.70676430864864	108.684344463852	-404.7597977002047	247.34626908290738	-100115.82583589797	0
R11088	20.988917851769248	-46.58714542727682	-25.59822757550773	113.5181782508572	-366.1527623280794	314.9563071770639	-115322.12188553302	0
R00530	56.525521618296814	2.4475811415863973	58.973102759883204	3.535286543640172	48.36724312896269	69.57896239080372	3365.342590616955	1
R00531	1.3950928273250156	-84.55370957822826	-83.15861675090343	3.568889525274377	-93.86528532672656	-72.4519481750803	6800.7227879311195	2
R00532	-111.45143480409773	-44.319709273332386	-155.7711440774301	73.71742508488146	-376.9234193320745	65.38113117721426	-24643.679523114497	0
R00533	-130.861194453042	-40.504945347618964	-171.36613980066102	7.024586070471468	-192.43989801207542	-150.29238158924662	28922.250585026537	2
R00535	8.707937164496798	-41.4909350537219	-32.782997889224816	83.6924443393169	-283.86033090717547	218.2943351287259	-61965.102204802	0
R00536	1.7298702826522003	-41.490728772500226	-39.76085848984792	105.7886852286818	-357.1269141758933	277.60519719619754	-99140.28743386836	0
R06266	-496.36667834148034	46.00260868180726	-450.36406965967313	60.205899136115036	-630.9817670680181	-269.74637225132795	170205.04262333034	2
R06267	-558.0051434913134	46.007181499612216	-511.99796199170083	144.0343300493762	-944.1009521398294	-79.89497184357221	75428.91898870136	2
R06265	-429.8925322080444	46.00414515983857	-383.88838704820586	29.962033717915894	-473.77448820195366	-294.0022858944582	139290.7825298514	2
R01061	54.22800662746067	-48.38061935026414	5.8473872771965025	3.3104059073830845	-4.083830444952748	15.778604999345756	-64.43714747521184	0
R01064	10.672373354478566	3.014060428831129	13.686433783309894	4.614965629651426	-0.15846310564438326	27.531330672264172	-4.362700160849447	0
R01067	11.895623397460895	-0.12702575025770102	11.76859764720325	3.903055594009351	0.05943086517519802	23.477764429231303	1.3953038524087056	1
R01066	20.87476347012512	-0.055241778399391706	20.819521691725726	3.6858977748841415	9.761828367073301	31.87721501637815	311.17990181017524	1
R01069	3.7512010194875534	5.873917172821393	9.62511819230872	16.991058797510348	-41.34805820022233	60.598294584839756	-2505.621811328172	0
R01068	17.566374111772575	5.873917172821393	23.44029128459374	3.3236254831862464	13.469414835035002	33.41116773415248	450.0288783342362	1
R03372	6.896482652068016	29.817913358130387	36.71439601019824	144.99017418781915	-398.2561265532592	471.6849185736557	-187851.4086247336	0
R03371	10.162365954802228	29.817913358130397	39.98027931293291	143.35318288129568	-390.0792693309542	470.03982795682	-183352.7926458437	0
R03374	-8.950448400781283	0.061692581653289835	-8.888755819127994	62.453112291364356	-196.24809269322103	178.4705810549651	-35024.511133887805	0
R01289	-20.950848138589265	0.02316413831015041	-20.927684000279104	81.32898365417641	-264.9146349628084	223.05926696225015	-59091.664282376114	0
R01288	-71.04087637943394	-1.5420727034711632	-72.58294908290516	55.33811661000449	-238.59729891291863	93.43140074710834	-22292.4798519105	0
R01285	-7.665376846882339	-1.5237660049966308	-9.189142851878957	81.33152445110481	-253.18371620519338	234.80543050143547	-59448.91147951369	0
R01281	-63.39229430307933	39.34168511486314	-24.050609188216185	33.23144392405133	-123.74494096037016	75.6437225839378	-9360.527985172002	0
R01280	36.87812557992811	-41.05779217149927	-4.179666591570822	3.3357403098436667	-14.186887521101823	5.827554337960177	-82.67485791575004	0
R01283	44.62195780965988	-42.99041153492613	1.6315462747338074	47.18236848285451	-139.9155591738297	143.17865172329732	-20032.921117620157	0
R06486	-29.51205184123773	-3.783749793865809	-33.295801635103544	86.79196432287151	-293.6716946037181	227.0800913335109	-66686.99523267923	0
R06487	-9.118363033157037	-3.7837471474367694	-12.902110180593807	103.54928203033354	-323.54995627159445	297.7457359104068	-96335.61983386584	0
R06484	-39.03258942378784	-3.7837497556620288	-42.816339179450324	135.1570076439982	-448.2873621114449	362.6546837525443	-162573.5115367884	0
R06485	-20.06622999964839	-3.7837471474354065	-23.849977147084022	41.84293218665591	-149.37877370705175	101.67881941288373	-15188.657355877336	0
R06482	-1548.286035025318	983.6463352929892	-564.6396997323308	288.5608278604538	-1430.322183313692	301.0427838490307	-430588.1718657774	0
R06483	-1616.807894786838	983.6463353677573	-633.1615594190789	308.9033659061599	-1559.8716571375585	293.54853829940066	-457898.04488739424	0
R06480	-1542.4144459663662	983.6507779620281	-558.763668004342	292.06735163087774	-1434.9657228969752	317.43838688829123	-455513.2043164065	0
R06481	-1620.6047931290814	983.6507780367956	-636.9540150922912	310.8970202170915	-1569.6450757435653	295.73704555898325	-464202.1972766086	0
R06488	-40.45991880772817	-3.78374975566112	-44.24366856338952	127.60310350890131	-427.0529790900935	338.56564196331436	-144585.4660179834	0
R02396	-6.552136248841522	-0.04584145466969858	-6.597977703511276	27.177756295847665	-88.13124659105426	74.93529118403171	-6604.1406257123535	0
R02397	-456.23896757187663	-0.03158931295865841	-456.27055688483523	22.72735462528124	-524.452620760679	-388.08849300899146	203534.0272456281	2
R02394	-401.53028799815627	0.01779940545893055	-401.5124885926973	246.7232728995343	-1141.6823072913005	338.65733010590554	-386639.0820164218	0
R02393	73.72319692929341	-45.99302088736272	27.73017604193001	123.38686932268592	-342.43043192612777	397.8907840099878	-136249.91302796573	0
R02398	-49.59286802923037	39.93854560066643	-9.654322428564	21.502066510666605	-74.16052196056381	54.85187710343581	-4067.843836507499	0
R10089	-272.6916333457458	-43.15159876021789	-315.84323210596364	91.51356044566622	-590.3839134429622	-41.30255076896498	24384.361558158173	2
R00880	130.20991927341765	-130.3853218782103	-0.17540260479290734	34.326107908547066	-103.1537263304341	102.80292112084827	-10604.504391269189	0
R00881	53.32594964013039	-84.67864533625237	-31.352695696121827	4.441950193327254	-44.67854627610359	-18.026845116140066	805.4132337336159	2
R00883	4.594664805491219	2.4222859993725763	7.0169508048636535	4.415027708416458	-6.228132320385719	20.262033930113027	-126.19462839688904	0
R05618	54.24385836933467	-40.87635736824568	13.367501001088955	126.15088457635784	-365.08515272798456	391.8201547301625	-143047.7210315639	0
R00888	-40.336523137349566	-9.5480622917421e-05	-40.33661861797236	31.99843978130189	-136.33193796187805	55.65870072593329	-7588.058534406674	0
R00889	1.7416805515417764	0.0	1.7416805515417764	4.635340079649962	-12.164339687408113	15.647700790491664	-190.34394774246502	0
R05614	29.127804546522952	1.6202554184774272	30.74805996500072	139.3509639175648	-387.30483178769373	448.80095171769517	-173822.77711117873	0
R05615	-48.84969472200999	-43.64591200198918	-92.49560672399969	68.29531039958283	-297.3815379227482	112.39032447474881	-33422.80753993749	0
R05610	-62.80577987804736	-1.3454020972858416e-05	-62.805793332068326	67.48088853282809	-265.2484589305526	139.6368722664159	-37038.465178549246	0
R05611	51.057347102987926	43.63631267476011	94.69365977774828	102.81297088256608	-213.74525286994992	403.1325724254465	-86167.67363319045	0
R10768	50.13008721218761	-80.52142225513184	-30.391335042943865	38.02521690184487	-144.46698574847846	83.68431566259075	-12089.620838198669	0
R10769	7.367586680432396	-41.02349524708552	-33.655908566653125	52.55453760626988	-191.3195213854628	124.00770425215653	-23725.0946256326	0
R10765	-0.041410705503039935	-0.0039060599351614655	-0.0453167654382014	5.468753146154392	-16.451576203901382	16.360942673024972	-269.16329515293233	0
R10767	38.2755193110936	-80.47636385593654	-42.20084454484322	28.90028801621516	-128.9017085934887	44.500019503802264	-5736.128546483684	0
R10760	-3.47549498664182	2.99596283915821	-0.4795321474837806	36.12922334276122	-108.86720217576745	107.90813788079987	-11747.657063079629	0
R10762	-45.1445042890919	-43.63631427358522	-88.78081856267738	280.73725364532123	-930.992579498641	753.4309423732863	-701438.6165141978	0
R10763	-29.041973037316154	-43.63631427358568	-72.67828731090195	232.31907806562253	-769.6355215077696	624.2789468859656	-480467.2528529014	0
R00088	-63.549509928260704	39.90045707721475	-23.649052851045326	3.3749024002855297	-33.773760051901924	-13.524345650188735	456.7680048484578	2
R00080	-907.0780178600768	0.08330276980780127	-906.9947150902688	359.71190269676214	-1986.1304231805552	172.1409930000177	-341894.4632738462	0
R00084	-245.52439777914466	-48.4144500938105	-293.93884787295497	212.33696530186367	-930.949743778546	343.07204803263613	-319382.8352135636	0
R00085	70.97365951062466	-121.4571724444772	-50.483512933852815	3.3363813684230763	-60.49265703912204	-40.47436882858358	2448.4021124224373	2
R08620	10.48552927111382	0.0025945175513584213	10.488123788665176	30.611210208946165	-81.3455068381733	102.32175441550369	-8323.414973500245	0
R09834	-15.163486341488236	-6.119040376476619	-21.28252671796497	40.600335148939855	-143.08353216478451	100.5184787288546	-14382.538984355278	0
R04259	-16.621227134107016	-42.97486546220607	-59.596092596313106	95.33632520832779	-345.60506822129645	226.41288302867022	-78249.43988530399	0
R04258	-454.45065268089616	-84.33371801405137	-538.7843706949475	101.41908161806832	-843.0416155491524	-234.52712584074254	197716.12705887895	2
R03572	70.97021289629802	-46.001920590092276	24.968292306205626	95.79810174912676	-262.42601294117463	312.3625975535859	-81972.07106793625	0
R03577	67.28585133650415	-42.967710502933706	24.31814083357068	33.45001232841543	-76.03189615167562	124.668177818817	-9478.757949338924	0
R08080	-30.52999069743504	-0.06729843047321538	-30.59728912790831	28.951103928043608	-117.45060091203915	56.256022656222505	-6607.303665894621	0
R08081	-487.99833117616	-0.4867178215874333	-488.48504899774736	132.780402175936	-886.8262555255552	-90.1438424699394	79941.92627630188	2
R08082	-432.90570197213515	-0.2469210081603137	-433.1526229802954	139.37344756564545	-851.2729656772317	-15.032280283359055	12796.573817706441	2
R08083	51.989882479968756	-46.00192059009226	5.987961889876488	65.29038453710233	-189.88319172143048	201.85911550118342	-38329.6531294296	0
R08084	66.34136308283503	-46.001920590092475	20.33944249274248	44.87725394842451	-114.29231935253105	154.971204338016	-17712.018376646873	0
R07509	-1404.2510131607526	96.54619909320265	-1307.7048140675486	440.7449355982435	-2629.9396208622793	14.529992727181707	-38213.003564055936	0
R07058	51.05712918675249	-42.96767977288846	8.089449413864031	114.55694387457822	-335.58138220987064	351.7602810375987	-118044.20131712992	0
R08087	55.941992391191384	-84.44272167439527	-28.500729283204127	39.024719033242135	-145.57488638293052	88.57342781652227	-12894.066690936928	0
R07057	-95.81328488557148	0.006499123574485566	-95.80678576199692	70.9176321445441	-308.55968219562925	116.94611067163538	-36084.8547428547	0
R07055	-435.911492373022	46.00941065219423	-389.9020817208275	61.64819421524528	-574.8466643665632	-204.95749907509162	117819.13468022946	2
R07052	-434.1679237645389	46.00690272380871	-388.1610210407299	63.178715998361426	-577.6971690358141	-198.62487304564564	114745.02685856743	2
R08733	-14.287758882430806	-41.06145477234031	-55.34921365477044	154.50185053125975	-518.8547652485496	408.1563379390088	-211773.8609060521	0
R03614	28.82615897659525	-45.442502196392745	-16.616343219797272	76.92084606890779	-247.37888142652062	214.14619498692608	-52975.24617761137	0
R03616	-6.811962805080498	3.274364075878111e-06	-6.811959530716366	56.01022333591943	-174.84262953847463	161.21871047704192	-28187.903270608043	0
R03611	440.6018149922746	-46.00192059009214	394.5998944021821	50.55115362643207	242.94643352288597	546.2533552814783	132710.30446554508	1
R03612	9.304391604776242	-39.936666329673926	-30.6322747248978	49.55712469508043	-179.3036488101391	118.0390993603435	-21164.841217572142	0
R08625	-30.146308383966247	-38.38850283872233	-68.53481122268863	135.4032369264357	-474.7445220019957	337.6748995566185	-160309.30878207876	0
R08889	-302.6939239236608	2.273736754432321e-13	-302.6939239236607	153.88743117933174	-764.3562174616559	158.9683696143345	-121508.46169445914	0
R08553	-59.64043398092326	88.54052306469339	28.900089083770126	182.45406286867058	-518.4620995222416	576.2622776897819	-298770.1503665133	0
R08555	-25.736220478062364	-2.963617194587542	-28.699837672649775	63.464233263950064	-219.0925374645	161.6928621192004	-35425.699451593144	0
R06679	-385.12351928202094	-1.7934930217437142	-386.91701230376464	100.01630811915425	-686.9659366612273	-86.86808794630184	59675.41740200111	2
R06678	-17.807236428411215	81.77543815369813	63.968201725286924	64.37303731464922	-129.15091021866078	257.08731366923456	-33203.060566051994	0
R06675	4.3009853569298	2.6617221520151593	6.962707508944902	153.86650350738032	-454.636803013196	468.5622180310858	-213025.62881842497	0
R06677	-31.800362692766384	47.733335785375864	15.932973092609586	142.30068759513262	-410.96908969278826	442.8350358780074	-181991.51157885802	0
R06676	-19.40181855633364	-0.4413789308457581	-19.843197487179395	80.11445465366106	-260.1865614481626	220.50016647380374	-57371.18011356643	0
R02565	73.08380767152283	-82.90234577221815	-9.81853810069515	141.68029068977782	-434.8594101700286	415.2223339686383	-180563.33923902467	0
R02564	-233.0376708017036	-3.0403323962079867	-236.0780031979116	106.7747994969186	-556.4024016886674	84.24639529284424	-46874.89667455137	0
R02561	-485.6519857963763	84.36233878372474	-401.2896470126516	222.37495785750733	-1068.4145205851737	265.8352265598704	-284022.216139615	0
R02560	218.50924098030052	4.55236027584948	223.06160125614983	190.8782466022448	-349.57313855058464	795.696341062884	-278154.0672785688	0
R00709	7.199104867943107	1.5356915448545578	8.734796412797891	93.51848515355343	-271.8206590478624	289.29025187345815	-78635.0669203655	0
R00708	47.39692207624553	-45.875818997500744	1.5211030787447442	7.746712852053437	-21.719035477415567	24.76124163490505	-537.7902855333623	0
R00706	-19.96775194915216	-4.500079992731799	-24.467831941884185	6.660525558271254	-44.44940861669795	-4.486255267070423	199.41139352482662	2
R00702	-68.3482236764371	-43.636315872410705	-111.98453954884779	160.32212247353462	-592.9509069694518	368.98182787175614	-218788.10949180392	0
R00700	26.923470665054086	-42.96767977288869	-16.044209107834607	112.42133414049366	-353.30821152931566	321.2197933136464	-113489.59068346082	0
R10035	24.00080716787754	-0.00022954583130285758	24.000577622046137	123.26764456148035	-345.80235606239495	393.8035113064872	-136178.18203542728	0
R10032	-288.8188021903638	46.0064896196875	-242.81231257067623	140.3047818135354	-663.7266580112823	178.10203286993	-118211.0670617742	0
R10033	-322.8948409540061	41.45471180697921	-281.4401291470268	129.91672264937776	-671.1902970951602	108.31003880110643	-72696.64712130294	0
R10986	-1.0855547716587353	-3.3366251119232406	-4.422179883582204	139.23898319696002	-422.13912947446227	413.2947697072978	-174467.89430058707	0
R10740	-534.1265016389633	-0.036414132874710965	-534.1629157718378	117.23319494499016	-885.8625006068085	-182.4633309368674	161637.422612781	2
R10741	-546.2266640659965	-0.002257379390897541	-546.2289214453872	113.63031701935344	-887.1198725034476	-205.3379703873269	182159.3941101221	2
R10747	19.684638582631294	-89.22880279235912	-69.54416420972768	129.06236576468544	-456.731261503784	317.6429330843286	-145077.4575353675	0
R00610	-90.03443988343794	-0.02430635222356159	-90.05874623566149	114.25161001105295	-432.8135762688203	252.69608379749732	-109370.29573752033	0
R04732	31.588876003644586	-40.989508419655145	-9.40063241601058	71.45498968896094	-223.76560148289337	204.96433665087218	-45863.96807322467	0
R04885	6.948051765984474	39.97919128697356	46.92724305295801	100.90055822864521	-255.77443163297764	349.6289177388937	-89426.13771711859	0
R04731	41.23286345457318	0.07189149184992516	41.30475494642303	100.75505064212624	-260.96039697995565	343.56990687280177	-89658.13928789276	0
R04736	0.8618228792175842	0.0	0.8618228792175842	107.80215232540131	-322.5446340969864	324.2682798554215	-104590.99367522607	0
R04734	-30.617484767755517	-1.4898134430804504	-32.10729821083595	179.04369022529235	-569.238368886713	505.02377246504113	-287478.9084870145	0
R04738	0.9436531155133708	-0.02851073633019041	0.9151423791830666	107.71431214209645	-322.22779404710633	324.05807880547235	-104420.5198766307	0
R01544	-30.218218911989993	-1.3392636563169162	-31.55748256830691	109.74290806606881	-360.7862067665133	297.6712416298995	-107395.67813112967	0
R01540	-62.24622554836378	0.0002371205434315016	-62.24598842782041	76.77677314519244	-292.5763078633977	168.0843310077569	-49177.49297593872	0
R01541	30.119192152487358	-41.97393188325407	-11.854739730766596	40.804716262840216	-134.26888851928726	110.55940905775404	-14844.688969533858	0
R05280	374.5710531800343	-121.26218844119205	253.30886473884217	142.0202981077823	-172.75202958450473	679.3697590621891	-117362.50471632915	0
R05282	63.22037341657493	-42.96767977288874	20.252693643686086	126.61894713558365	-359.6041477630649	400.1095350504371	-143881.04836368855	0
R05284	120.14539472146627	-41.45434843675758	78.69104628470869	36.98359494369756	-32.259738546384	189.64183111580132	-6117.7958892532615	0
R05289	37.10855241976464	-87.45870927632181	-50.35015685655719	218.95432394721954	-707.2131286982158	606.5128149851014	-428933.8254811756	0
R09276	-314.3154689796447	-46.569814580314635	-360.8852835599594	149.6801981726198	-809.9258780778188	88.15531095790004	-71399.26763480034	0
R09277	3.898007590807652	-37.698473506720255	-33.80046591591247	82.13360034422345	-280.2012669485828	212.6003351167579	-59570.883253408836	0
R09270	127.70789771715192	0.07301986336642585	127.78091758051839	52.91298299100798	-30.95803139250552	286.5198665535424	-8870.091023341056	0
R09272	-438.4582491953241	-42.95246444811343	-481.4107136434375	145.28395788903168	-917.2625873105327	-45.558839976342476	41789.41943156643	2
R01414	116.66379930980749	-42.83422182938035	73.82957748042736	131.90695381066942	-321.89128395158093	469.5504389124357	-151144.19366155227	0
R04088	168.93865285856648	-42.97941038186957	125.95924247669716	196.61548594192683	-463.8872153490833	715.8057003024776	-332053.1130443168	0
R04089	-451.47253681618594	-41.443391739188094	-492.91592855537397	170.06769922841542	-1003.1190262406203	17.287169129872268	-17341.088264014383	0
R01415	123.50374580971828	-46.001845166046046	77.50190064367224	140.4214352932198	-343.7624052359871	498.7662065233316	-171457.07080488955	0
R04084	-84.52974505134526	-0.01761557337586339	-84.54736062472114	124.18147436352768	-457.0917837153042	287.9970624658619	-131641.09098728868	0
R04085	117.75314695175678	-38.97341807471621	78.77972887704058	129.9449496587576	-311.05512009923217	468.6145778533132	-145764.9637944134	0
R01416	-34.75238417786903	1.4848673298760815	-33.26751684799308	85.4662301758557	-289.6662073755602	223.131173679574	-64633.56082701963	0
R01411	-77.46274689732995	40.145433588868755	-37.31731330846125	109.458025654133	-365.69139027086027	291.05676365393776	-106436.95254834573	0
R01412	-443.84891968173264	-0.034804110044007075	-443.8837237917767	76.39474573114352	-673.0679609852073	-214.69948659834614	144507.34566931968	2
R07029	0.0	81.37374205225763	81.37374205225763	111.88347352113828	-254.27667851115726	417.02416261567254	-106039.5189288099	0
R00945	7.368877147326771	-0.20919761066204504	7.1596795366648385	147.62199070471638	-435.7062925774843	450.025651650814	-196079.00824554262	0
R05130	38.03357812696032	-1.5184776690482522	36.51510045791213	108.10672480591127	-287.8050739598217	360.835274875646	-103850.22297289787	0
R05137	7.837753513651818	0.10955508248531487	7.947308596137134	147.53055084113134	-434.64434392725684	450.53896111953117	-195824.2111694665	0
R10728	-503.0761819247925	46.00192059009236	-457.0742613347	143.64344671406582	-888.0046014768974	-26.14392119250249	23215.922319591584	2
R03323	-23.39877823678978	-0.051304316351092887	-23.450082553140874	46.982957044784676	-164.3989536874949	117.49878858121315	-19316.677902299616	0
R07023	-60.7287622297365	0.04997719161406167	-60.67878503812233	106.05002721599207	-378.82886668609854	257.4712966098539	-97537.55949891127	0
R00943	-6.899674892643475	2.0805030816387666	-4.819171811004708	102.66740833901241	-312.82139682804194	303.18305320603247	-94842.14619850164	0
R05134	45.86715312424431	-0.006144243096443347	45.86100888114785	135.8061333451918	-361.5573911544275	453.2794089167232	-163886.5205519514	0
R08037	-989.0206888257054	0.001240323055128556	-989.0194485026503	262.2652822770655	-1775.8152953338467	-202.2236016714537	359111.76492566674	2
R05425	-403.00059923538436	42.96767977288867	-360.03291946249567	127.08318846416063	-741.2824848549776	21.21664592998621	-15727.528015268428	0
R05424	46.683117621777804	-81.38896935110677	-34.705851729328906	93.07628702589928	-313.9347128070268	244.5230093483689	-76764.26071449011	0
R05427	-349.40700259985044	-1.4840669564364364e-06	-349.40700408391746	141.01951718994846	-772.4655556537629	73.65154748592789	-56893.28355347678	0
R05426	-499.4386676362993	42.96767977288874	-456.47098786341047	150.5390245179195	-908.088061417169	-4.853914309652055	4407.781635736989	2
R05421	-26.6704631554507	-43.900789983623476	-70.5712531390742	99.998630846753	-370.5671456793332	229.4246394011848	-85017.23377140732	0
R05420	-167.38094579907474	-43.92401672860915	-211.30496252768376	139.50109622589642	-629.808251205373	207.19832615000556	-130495.21544521551	0
R00143	337.3789095925101	-82.87049080514491	254.50841878736526	221.20047492887184	-409.09300599925024	918.1098435739807	-375592.31574518135	0
R05422	-412.44430665035406	42.96767919688739	-369.47662745346656	161.09071035246524	-852.7487585108623	113.79550360392916	-97038.97442236892	0
R10729	-376.8385611056543	0.7500314946969411	-376.08852961095744	188.2087849069966	-940.7148843319471	188.53782511003251	-177360.3383405811	0
R00149	120.81782668463369	-120.66702639987366	0.15080028476040752	190.10572758544689	-570.1663824715803	570.4679830411012	-325261.6662064034	0
R05428	-410.0262381775848	42.9682395921642	-367.05799858542053	146.46952126815438	-806.4665623898836	72.35056521904261	-58348.31161916638	0
R07025	-32.424666682990626	0.035919582292422085	-32.388747100698254	58.02379142617365	-206.46012137921917	141.6826271778227	-29251.81240445993	0
R07751	-216.3806370421101	87.24332094698048	-129.13731609512942	185.42371993215718	-685.408475891601	427.1338437013421	-292761.15681305825	0
R07401	-373.0442351849154	-0.003852522575698458	-373.0480877074908	133.4005367452917	-773.2496979433661	27.153522528384197	-20996.45309317147	0
R07201	-444.82655575610215	46.00192059009232	-398.82463516600967	139.0797897430048	-816.0640043950241	18.414734063004747	-15027.601619325105	0
R07752	-107.57585176025437	46.65290537087893	-60.9229463893754	144.31225047642653	-493.85969781865504	372.0138050399042	-183722.62534137513	0
R10400	-4.22264548536134	-2.2333645392081958	-6.4560100245695375	134.66031136121194	-410.43694410820535	397.52492405906634	-163158.91503764954	0
R10402	-44.84372646305849	1.604209046490723e-06	-44.84372485884944	90.48129682008785	-316.287615319113	226.60016560141412	-71670.82600898738	0
R02815	-24.176967349289498	42.0337592636066	17.856791914317114	101.53824768235089	-286.7579511327356	322.4715349613698	-92471.2766641507	0
R08251	127.36546830565551	-41.51603698580318	85.8494313198523	90.30794960382255	-185.07441749161538	356.77328013132006	-66029.60699687696	0
R02810	-344.9234357024128	82.90883504278071	-262.01460065963204	134.15692707394987	-664.4853818814818	140.45618056221758	-93331.07877849948	0
R02813	-46.01745963156236	-0.0011478514895770786	-46.01860748305194	147.27302392609508	-487.83767926133714	395.8004642952332	-193086.37995234632	0
R07206	-83.4056943760528	46.00192059009236	-37.40377378596031	159.86842195682914	-517.0090396564477	442.2014920845271	-228622.1687572696	0
R07205	-441.69441223290426	46.00191869848072	-395.69249353442365	169.40524297981432	-903.9082224738664	112.5232354050193	-101710.67770195943	0
R08924	37.30058689267753	-45.23554830124698	-7.9349614085695075	98.69588424335564	-304.02261413863636	288.1526913214974	-87604.93448664523	0
R00550	-38.190999345073244	41.34577440570939	3.1547750606360982	102.11441698776476	-303.1884759026582	309.4980260239304	-93836.23480507667	0
R00551	-28.700999913757077	0.00963862602743859	-28.69136128772959	390.69630258641365	-1200.7802690469707	1143.3975464715113	-1372969.2134797077	0
R00557	-1312.531253508815	58.1204991184772	-1254.4107543903372	395.7990553053816	-2441.8079203064817	-67.01358847419215	163634.31110444153	2
R00554	42.00349027622133	-35.76893925347008	6.234551022751247	139.5098840131005	-412.29510101655023	424.7642030620528	-175128.2000096835	0
R00558	-291.10850169137865	6.049981912806286	-285.05851977857225	145.41663394208808	-721.3084216048364	151.191382047692	-109055.61714507453	0
R00559	-455.93454793374804	0.018832494631325858	-455.9157154391166	102.21701535630844	-762.566761508042	-149.2646693701913	113824.2755291954	2
R09908	-94.65202448141731	0.0	-94.65202448141736	154.99222764510225	-559.6287074167241	370.3246584538894	-207244.30993508996	0
R07265	25.984360225573937	0.4572849560284169	26.441645181602553	54.1313346166066	-135.95235866821724	188.83564903142238	-25672.651886465523	0
R07264	23.717340668223763	0.4574743709758877	24.174815039199764	119.6711355102986	-334.83859149169604	383.1882215700956	-128306.20438673873	0
R08946	-13.176588080440526	-3.022616588073788	-16.19920466851454	103.56019711793087	-326.8797960223071	294.48138668527804	-96260.01561204984	0
R08941	77.19602791551655	42.974081730283395	120.17010964580004	95.0629640611501	-165.01878253765028	405.3590018292504	-66891.84897254004	0
R07263	58.998473748622466	47.48345771965818	106.48193146828066	140.70660461426974	-315.6378823745285	528.6017453110899	-166846.73550947232	0
R07262	-15.48634432445806	-41.486893291047856	-56.973237615506385	121.0592585856879	-420.1510133725701	306.2045381415573	-128652.14699945512	0
R07269	-54.00533347215286	-43.63631267476011	-97.64164614691299	105.31077815134502	-413.573980600948	218.29068830712208	-90279.34889129733	0
R07268	-26.754141345193148	-501.6645341712126	-528.4186755164055	108.37555026365924	-853.5453263073832	-203.29202472542786	173518.95757995392	2
R01049	43.405453820488674	-47.17191491460694	-3.7664610941183128	94.22659049236886	-286.44623257122487	278.91331038298824	-79893.66697317567	0
R01048	-37.66377104156476	1.123112951972871e-06	-37.66376991845181	113.04131938759932	-376.78772808124984	301.4601882443462	-113586.49943553307	0
R01739	64.05817132343373	-46.001797044004434	18.056374279429182	64.24517224824774	-174.67914246531402	210.7918910241724	-36820.946762744374	0
R01738	52.380153307413366	-42.973010590398864	9.407142717014267	88.22101243303094	-255.25589458207853	274.0701800161071	-69958.02897828273	0
R01730	87.2414187369236	-3.0539768349885885	84.18744190193502	201.6558948963926	-520.7802427872426	689.1551265911128	-358898.3741441927	0
R01732	70.6419206067028	41.4567160647921	112.09863667149494	163.0622469532181	-377.08810418815943	601.2853775311493	-226737.56308928275	0
R03398	50.857347655794	-46.00201607071517	4.855331585078829	120.98009969313172	-358.0849674943164	367.795630664474	-131702.08645103974	0
R03391	119.10014375086712	-42.96781228056921	76.13233147029769	117.56970121018006	-276.5767721602425	428.8414351008379	-118607.57988875586	0
R03390	26.193236597230676	53.4283447794935	79.62158137672395	81.45619338503627	-164.74699877838486	323.9901615318328	-53376.40674609356	0
R03393	-36.54170921455557	5.460974404852365	-31.08073480970347	110.90268938715992	-363.78880297118326	301.6273333517763	-109728.64654343275	0
R10724	-360.24802107159434	-0.5673206644654556	-360.81534173605974	209.8302846862629	-990.3061957948483	268.675512322729	-266071.0245115537	0
R09909	-140.18956451937657	0.0	-140.18956451937652	297.6572217764175	-1033.1612298486286	752.7821008098759	-777745.2810807659	0
R08725	-963.7940958845552	50.540438454947434	-913.2536574296074	136.53786382260807	-1322.8672488974314	-503.6400659617832	666248.9484933851	2
R05639	50.08381012004202	-46.00192059009214	4.081889529949876	344.0681984000422	-1028.1227056701766	1036.2864847300766	-1065429.664530123	0
R05630	18.010872531026052	-1.9336823667895258	16.077190164236526	363.5428874057728	-1074.551472053082	1106.7058523815551	-1189212.4028063605	0
R09594	16.862381589879533	-45.29669876362459	-28.434317173745512	91.00873197246277	-301.4605130911338	244.5918787436428	-73734.79326398294	0
R05636	-86.45894363845646	41.41878667252067	-45.04015696593593	58.955875927767394	-221.9077847492381	131.82747081736625	-29253.542018176577	0
R08721	64.16960368975379	-42.96767977288891	21.201923916865102	57.84762684910999	-152.3409566304649	194.7448044641951	-29667.60981088831	0
R09046	-39.866100548403004	-81.36716243747173	-121.23326298587472	127.43641896494863	-503.5425198807206	261.07599390897116	-131462.86385328698	0
R09048	-166.27537764989984	-29.384160925037467	-195.65953857493741	251.62141514276348	-950.523784003228	559.2047068533532	-531537.373990665	0
R06811	-29.760055499019018	-3.7646502212810447	-33.524705720299146	74.54916503280728	-257.17220081872097	190.12278937812266	-48894.296170165966	0
R06810	-107.52360427491976	36.50157288518813	-71.02203138973096	99.17767685958492	-368.55506196848575	226.51099918902375	-83481.77534265428	0
R06813	-20.72898012453743	-3.7646430766496906	-24.49362320118712	47.782655275538424	-167.8415890278024	118.85434262542816	-19948.70172910673	0
R06817	-11.119103565600653	5.187935191455949	-5.931168374144932	83.48594416011247	-256.3890008544824	244.52666410619247	-62693.9470924663	0
R06818	-25.8382052626489	-3.764652094160056	-29.602857356808954	65.75870387132669	-226.878968970789	167.6732542571711	-38041.53504984394	0
R08723	65.8124050642607	-42.96767977288891	22.84472529137156	193.55414652089092	-557.8177142713012	603.5071648540443	-336646.9872452363	0
R03807	-1010.0061794259346	42.904821616861796	-967.1013578090731	191.9591254807066	-1542.9787342511927	-391.2239813669531	603650.2835782935	2
R03806	-496.179897097437	-0.034281974544455814	-496.2141790719812	114.75913696724692	-840.491589973722	-151.9367681702405	127701.57585487426	2
R03801	6.831192158109275	-0.0002095830022312839	6.830982575106987	53.59564424281766	-153.955950153346	167.61791530355998	-25805.775413282645	0
R03800	-59.307615746900645	39.56249004912616	-19.745125697774483	87.20264809687548	-281.353069988401	241.862818592852	-68048.84652714663	0
R03802	-16.0925149477531	-0.0002153772726956049	-16.092730325025858	148.30081187874282	-460.9951659612544	428.8097053112026	-197679.20126573442	0
R04279	170.55054208370657	-46.001352734178	124.54918934952845	162.4424482802586	-362.7781554912473	611.8765341903043	-221975.4404619357	0
R03809	-460.01238965997504	-0.03431035826656625	-460.0467000182415	107.56593157411214	-782.7444947405778	-137.34890529590507	107509.09947901471	2
R11124	-695.2981502066136	333.85527669509537	-361.4428735115182	416.1327494820449	-1609.8411219576528	886.9553749346167	-1427857.2359111141	0
R07078	172.95094236872154	-81.4654761309342	91.4854662377873	153.6946132130677	-369.5983734014158	552.5693058769905	-204228.71664368507	0
R07079	-454.08947913601946	46.00192059009232	-408.08755854592715	126.54888195628644	-787.7342044147865	-28.440912677067733	22403.879720500365	2
R08710	-59.30829819077553	46.001958949321185	-13.306339241454225	106.07047329786312	-331.51775913504355	304.9050806521351	-101081.44908668556	0
R08711	-55.29876617121727	46.001958949321185	-9.29680722189596	128.65090724143263	-395.24952894619383	376.65591450240197	-148873.07278187227	0
R07073	58.015535091608285	-0.03691342384630048	57.97862166776199	185.68718068700485	-499.0829203932525	615.0401637287765	-306956.041072902	0
R08714	5.442973416752351	3.022066348401353	8.46503976515362	72.32281135546759	-208.5033943012492	225.4334738315564	-47003.644483001335	0
R07075	-494.0139404956385	45.624617947593144	-448.3893225480447	137.96071382224994	-862.2714640147943	-34.50718108129485	29754.557549991725	2
R08716	-165.03725133508306	81.38887004897447	-83.64838128610859	274.8674493855432	-908.250729442738	740.953966870521	-672971.9808936411	0
R07077	-80.30049203211898	-81.31246087137905	-161.612952903498	158.06130177793153	-635.7968582372927	312.57095243029664	-198731.62953142077	0
R01898	-2.7219097682617526	0.0021213356295675108	-2.719788432632185	41.17048624757729	-126.23124717536406	120.79167031009968	-15247.683191639275	0
R01895	62.043394492003706	-42.970017239157066	19.07337725284674	233.32085523411152	-680.8891884494877	719.0359429551813	-489583.7996647657	0
R01896	63.36638857289609	-42.97001723915719	20.396371333739125	213.37864618307324	-619.7395672154806	660.5323098829589	-409358.0078587067	0
R08923	-370.1723973182666	46.00192059009235	-324.17047672817404	121.18285867124649	-687.7190527419133	39.3780992855655	-27081.069139446117	0
R02600	-61.3116314871495	46.00192059009236	-15.3097108970569	121.40253872833642	-379.5173270820662	348.89790528795237	-132412.80043941556	0
R02601	43.35469109061353	0.0008560332554452543	43.35554712386897	86.88018662355041	-217.28501274678226	303.9961069945202	-66053.7979832765	0
R02603	-15.433334407351367	41.489274688886546	26.055940281535243	106.93198109682709	-294.740003008946	346.8518835720165	-102231.12520767473	0
R02604	-11.557122556646275	41.45724731805621	29.90012476140993	94.83981313696192	-254.61931464947585	314.4195641722957	-80057.29394193679	0
R02605	58.70225973011172	-42.99249412607361	15.709765604038123	169.48602492787913	-492.7483091795992	524.1678403876755	-258282.81707734914	0
R02606	-21.800910014319076	-41.45639116588399	-63.25730118020309	139.83111845637066	-482.7506565493151	356.2360541889089	-171973.18904623314	0
R10088	-262.3485772392114	-41.584678250799925	-303.93325549001133	260.1006990886416	-1084.2353527559362	476.3688417759135	-516495.9392048443	0
R02609	66.55128704510807	-46.0019205900926	20.549366455015388	147.45942687417553	-421.82891416751124	462.927647077542	-195276.26670484038	0
R05711	27.02763339297823	-130.0447611097417	-103.01712771676296	335.0983263638842	-1108.3121068084156	902.2778513748897	-1000005.4663838744	0
R04237	5.563450641613997	3.051223213263029	8.614673854876855	166.39421006221804	-490.56795633177734	507.797304041531	-249109.08567444	0
R08921	-431.48599845164614	90.4244983754077	-341.06150007623864	322.1357728271038	-1307.46881855755	625.3458184050728	-817620.1583799847	0
R05241	54.78584101482375	-42.99985866158022	11.785982353243751	157.70715119203254	-461.33547122285376	484.9074359293414	-223705.0004539285	0
R05240	109.91725322625324	-42.971837408473284	66.94541581777997	150.63019892698543	-384.94518096317637	518.8360125987364	-199723.42276003337	0
R05243	203.63229724622897	-44.167051557625115	159.4652456886039	181.5293617521863	-385.122839567955	704.0533309451628	-271147.01802087825	0
R06650	-20.441028515222087	0.2805833374707589	-20.160445177751317	110.0641461041848	-350.3528834903057	310.03199313480314	-108620.6027690249	0
R08603	-47.83975928047949	0.09211272650804858	-47.74764655397155	68.73631628228786	-253.95659540083508	158.461302292892	-40242.29283308541	0
R06659	-34.882403360019005	-3.7837565434622316	-38.66615990348122	125.88852459442629	-416.3317336867601	338.99941387979766	-141136.2136993717	0
R02547	26.47477506221776	-0.0008516969710683497	26.473923365246605	115.02533683574123	-318.6020871419771	371.5499338724703	-118376.58440923262	0
R06388	-436.5854144698922	46.00192059009226	-390.58349387979996	213.83758978731962	-1032.0962632417586	250.92927548215889	-258983.16756309802	0
R02545	74.21530633114469	-42.96330822565813	31.251998105486564	161.11566889383826	-452.0950085760282	514.5990047870014	-232647.641482395	0
R08920	-384.4111801279028	-3.117792231472549	-387.5289723593753	88.70883289344374	-653.6554710397065	-121.40247367904408	79355.39111806112	2
R10082	29.55256547876553	-41.569872807912596	-12.01730732914706	91.23594390135612	-285.72513903321544	261.6905243749213	-74771.56146069945	0
R08575	-1.7012377105718317	0.09991062981373487	-1.6013270807582105	71.43657392703871	-215.91104886187438	212.70839470035799	-45926.09260147983	0
R08570	18.306017685748145	-6.891034473710533e-06	18.3060107947137	105.99761536515189	-299.686835300742	336.29885689016936	-100784.34013667198	0
R00761	-48.23317123461897	0.3496257693088154	-47.88354546531002	105.99887129035432	-365.8801593363729	270.1130684057529	-98829.01250713348	0
R00763	-30.82971265859305	5.424961728679391	-25.404750929914144	61.72689467030493	-210.58543494082886	159.77593308100063	-33646.484360939285	0
R00765	4.324975942551816	-2.5667692501327077	1.7582066924190938	83.21493401442285	-247.8865953508494	251.40300873568765	-62319.43589644948	0
R00766	5.790782485829822	-3.7570868907225763	2.0336955951077016	75.2837802441687	-223.81764513739842	227.88503632761382	-51004.69219289701	0
R08926	29.76318295189048	-42.96756022436739	-13.204377272476904	125.64295004861614	-390.13322741832536	363.7244728733715	-141901.00249311753	0
R10542	-440.78499266823576	-1.306095927602513	-442.0910885958384	93.03856384534781	-721.2067801318817	-162.97539705979494	117538.96135420965	2
R08925	-425.3548583467812	46.00192059009226	-379.35293775668885	130.0719829579124	-769.5688866304262	10.863011117048359	-8359.835370800847	0
R01384	-66.94048019543834	45.536773532352974	-21.403706663085813	68.2533286026163	-226.16369247093476	183.3562791447631	-41468.53312911107	0
R01385	-1.1066512702482214	0.0	-1.1066512702482214	58.09534461299317	-175.39268510922773	173.17938256873126	-30374.39691428797	0
R01386	-49.921932075460965	45.53663627896788	-4.38529579649321	73.88136773830213	-226.02939901139962	217.2588074184132	-49106.87767071735	0
R01381	-10.360857455673797	3.1244106932807654	-7.236446762392916	73.1778069903522	-226.76986773344953	212.29697420866367	-48142.5567615102	0
R07926	-92.758359310262	0.8437027268937527	-91.91465658336823	158.67685253443003	-567.9452141866583	384.1159010199218	-218156.78767726076	0
R07927	-95.04319761382112	1.4842935274450608	-93.55890408637606	173.09237695585412	-612.8360349539386	425.7182267811863	-260895.4701082038	0
R07922	132.93208836130918	-39.91953395591622	93.01255440539292	131.97980893056487	-302.9268723863017	488.9519811970875	-148116.6944111195	0
R07920	87.41694520654445	-38.201879199697494	49.21506600684693	136.4774118823111	-360.2171696400863	458.64730165378023	-165212.63286478756	0
R07921	98.04459979052186	-39.91891242939636	58.12568736112547	146.43920579997962	-381.1919300388134	497.4433047610643	-189621.37342675574	0
R09637	-2.0890663368970763	1.5350695485798838	-0.5539967883172494	112.73908888979985	-338.7712634577168	337.66326988108233	-114390.61256087825	0
R03231	5.237335709723767	-0.5792363752890424	4.6580993344346675	86.20574159457817	-253.95912544929985	263.2753241181692	-66861.1710654312	0
R09630	-10.307523896238537	-43.63631486792656	-53.94383876416497	137.7879605434235	-467.3077203944355	359.4200428661055	-167959.76089583006	0
R09632	35.22830277633159	0.4574800937070904	35.68578287003879	76.70356834235535	-194.42492215702725	265.79648789710484	-51677.46146900584	0
R04716	47.631525688427416	-38.91268768729935	8.71883800112795	174.94605734733105	-516.1193340408652	533.5570100431212	-275379.0886962909	0
R09633	-103.28612884134212	-87.27262534951876	-190.558754190861	271.645830964708	-1005.496247084985	624.378738703263	-627810.4785257875	0
R04862	74.15299261767814	-42.961912768704224	31.191079848973914	119.94343590229614	-328.6392278579145	391.02138755586236	-128504.96688228895	0
R04711	-44.39591464432181	-39.884734866046976	-84.28064951036913	291.4042516819992	-958.4934045563667	789.9321055356285	-757144.7132032238	0
R04713	44.3306954366326	-39.96572389097628	4.364971545656259	145.73281490897762	-432.83347318127664	441.5634162725891	-191123.42709505453	0
R01561	7.442725252047694	0.3867931931732755	7.8295184452210815	106.25567927926839	-310.93751939258414	326.59655628302625	-101551.12305280467	0
R01563	-92.57544022738995	81.35482561995154	-11.220614607438504	134.23140901265293	-413.91484164539736	391.47361243052035	-162036.73829753045	0
R01564	-48.69158597443498	0.0071333262404778	-48.6844526481945	125.80218894617771	-426.0910194867276	328.72211419033863	-140065.54076319386	0
R01566	-28.83855505395257	-0.0012718261657056473	-28.839826880118288	131.7483613597361	-424.08491095932646	366.40525719909	-155386.9408743052	0
R01568	69.77103369727911	-82.69665688711491	-12.925623189835733	139.35486872609937	-430.9902293681338	405.1389829884624	-174610.94320416983	0
R10546	74.37228875991195	-3.4295671597694906	70.94272160014249	116.43515130449384	-278.36273231333905	420.24817551362395	-116981.43038566805	0
R07942	-238.89290774437356	41.450653267400604	-197.44225447697292	160.63116014979067	-679.3357349263449	284.4512259723992	-193237.88264665962	0
R09928	85.608352247986	-46.00192059009226	39.60643165789367	129.9993604157628	-350.39164958939466	429.60451290518205	-150529.83394789515	0
R10155	-431.50515682393416	46.00360692878474	-385.5015498951493	242.0175315576868	-1111.5541445682097	340.5510447779111	-378540.925259921	0
R09921	-1407.65192675741	96.5421485374036	-1311.1097782200045	266.0636958011481	-2109.3008656234488	-512.9186908165601	1081899.8385338164	2
R09922	-413.883389991856	42.96767977288869	-370.91571021896726	114.73936143245531	-715.1337945163333	-26.697625921601343	19092.374529892382	2
R09924	-469.3581045097518	42.96767977288879	-426.3904247368631	224.5692535346093	-1100.0981853406909	247.3173358669648	-272073.35239054216	0
R09925	-893.5027414271747	85.93535954577749	-807.5673818813973	345.3449970064	-1843.6023729005967	228.46760913780255	-421203.426337379	0
R09926	57.97965738096297	-46.00192059009226	11.977736790870606	79.29362923391827	-225.90315091088416	249.85862449262538	-56443.850555143494	0
R09927	79.6185773469918	-46.00192059009226	33.61665675689943	84.74128820803202	-220.60720786719662	287.8405213809955	-63499.69373289952	0
R04446	50.63699526111611	41.42473824540751	92.0617335065236	99.87898004150942	-207.57520661800467	391.6986736310519	-81306.93311096398	0
R08762	-572.0998093960744	-0.4951042543213475	-572.5949136503957	269.6081631463372	-1381.4194030894073	236.22957578861588	-326332.11957797373	0
R04447	-90.28820370902609	5.3948106724988065e-05	-90.28814976091937	100.24470240258646	-391.02225696867885	210.44595744684003	-82289.05325079794	0
R04441	-45.695995546436556	0.0005380154614016419	-45.69545753097515	92.12455883934656	-322.0691340490148	230.67821898706453	-74294.33423313289	0
R03494	24.10800351327043	-45.236974511746205	-21.128970998475552	130.59699108705118	-412.9199442596291	370.662002262678	-153053.73331346753	0
R04911	44.78350820469905	-41.456604024806104	3.3269041798930625	130.56123818334365	-388.3568103701378	395.01061872992403	-153405.06395228792	0
R08846	-120.34393738322149	41.40993155746389	-78.9340058257576	126.87072428015688	-459.54617866622834	301.67816701471315	-138635.0488386436	0
R10339	-85.47053894283067	-46.15960291887001	-131.63014186170085	190.92837933970435	-704.4152798808137	441.1549961574122	-310756.3200890428	0
R05409	-499.7731440939409	-82.57412748991716	-582.3472715838581	146.98039350184254	-1023.2884520893857	-141.4060910783304	144699.22005555546	2
R05408	-501.2762809812374	-83.38771490400973	-584.6639958852471	101.33385643494928	-888.6655651900951	-280.6624265803993	249415.03394469406	2
R05406	-457.75717727864634	-41.35993646080061	-499.1171137394469	96.4720984574425	-788.5334091117743	-209.70081836711933	165356.1012005536	2
R05405	-429.24754394643935	-0.7368634985871836	-429.9844074450265	139.14972644463484	-847.4335867789309	-12.535228111122027	10622.77331930022	2
R05404	-427.3268737815812	-41.43184179038093	-468.7587155719622	135.09832116808778	-874.0536790762254	-63.46375206769881	55470.72598275357	2
R05403	44.76405162902428	-43.315752333590076	1.4482992954343148	104.5242406679148	-312.12442270831014	315.0210212991788	-98325.75441398844	0
R00161	28.90099676381033	-42.250537426213434	-13.349540662403342	93.53154867298365	-293.94418668135427	267.2451053565476	-78555.14513860321	0
R00160	18.37924875980116	-40.29183521095905	-21.912586451158067	147.93968011293236	-465.7316267899552	421.9064538876391	-196495.17912227134	0
R10624	-38.51568178163261	-0.002815936390334173	-38.5184977180229	122.80770641227829	-406.9416169548578	329.90462151881195	-134251.9201217457	0
R02837	-20.43780268736134	-0.046719422843125365	-20.484522110204466	125.55772687438237	-397.1577027333516	356.18865851294265	-141463.06935467455	0
R02839	102.75742549497956	-41.49308288392075	61.264342611058744	160.47915157175444	-420.1731121042046	542.7017973263221	-228028.7031271461	0
R10427	-35.520115201267345	-10.233591099653381	-45.75370630092061	34.61405935059281	-149.59588435269904	58.08847175085782	-8689.796302266352	0
R00800	-86.28265216278936	-82.90869687351524	-169.1913490363046	188.89005409895577	-735.861511333172	397.47881326056284	-292489.36024883337	0
R00801	-26.032765941264078	-0.0025631934719854144	-26.035329134736124	51.57003971011904	-180.74544826509324	128.67478999562098	-23257.382598175252	0
R00802	20.24766330166881	-0.002563193471928571	20.245100108196766	73.60633220579291	-200.57389650918202	241.0640967255755	-48351.16518871501	0
R00803	-7.810910066829593	0.4551240760462178	-7.355785990783263	89.66046987923137	-276.3371956284774	261.62562364691087	-72296.89114313881	0
R08843	36.19555337755367	-81.3924256061839	-45.19687222863024	109.16321483150264	-372.6865167231382	282.29277226587766	-105206.70999188807	0
R00805	-17.236918501062064	-0.4491896916173346	-17.68610819267974	66.82305990874674	-218.15528791891998	182.78307153356047	-39875.093597108425	0
R00575	74.06042364909649	-80.63163185853111	-6.571208209434644	187.887497933468	-570.2337020098387	557.0912855909694	-317672.2261399588	0
R00807	-40.717092563890674	44.491123954238326	3.774031390347204	168.30403797129162	-501.13808252352766	508.686145304222	-254921.99946404246	0
R00571	67.80399715757358	-74.75539470894267	-6.95139755136961	50.88823136027329	-159.61609163218947	145.71329652945025	-23258.18689087313	0
R00573	57.46094105103929	-76.32231521836064	-18.861374167321173	157.207430186595	-490.48366472710615	452.76091639246386	-222071.83351737852	0
R08383	53.76171325132932	-46.00192059009214	7.759792661237043	126.57191911476065	-371.95596468304484	387.47555000551887	-144123.84199339614	0
R08384	-87.68524148964553	-41.467867183938594	-129.15310867358437	90.59887260939712	-400.9497265017757	142.643509154607	-57192.875982793215	0
R10622	-22.404668115535287	-0.4576872695182175	-22.862355385053657	45.77682817020453	-160.19283989566725	114.46812912555993	-18336.974682167387	0
R07718	-142.97270417683694	38.62298757785493	-104.34971659898157	71.95652142956995	-320.2192808876914	111.5198476897283	-35710.80543190967	0
R07714	-658.2959653516185	133.24138063013686	-525.0545847214814	254.94333018530415	-1289.8845752773939	239.775405834431	-309282.5975167098	0
R07245	9.673614066502182	-39.12988087540135	-29.45626680889916	91.96587321380748	-305.3538864503216	246.4413528325233	-75251.82486948596	0
R07244	53.847609082833465	-39.909941301043894	13.937667781789573	157.9890628400741	-460.02952073843267	487.9048563020119	-224450.63721056838	0
R07711	-384.34815045641363	46.112139379655616	-338.236011076758	144.04301169166564	-770.3650461517549	93.89302399823895	-72331.90376573119	0
R07242	-31.746891922881503	-38.123102877043436	-69.86999479992501	116.60224054854663	-419.67671644556486	279.93672684571493	-117482.92633512864	0
R07713	74.27290713347683	1.5181331585670248	75.7910402920438	98.66507809245121	-220.20419398530987	371.7862745693975	-81868.89692635529	0
R03009	-467.37399200340553	-0.03431035826656625	-467.40830236167216	125.64237745450113	-844.3354347251753	-90.4811699981687	76396.45800484628	2
R03008	-450.6299635691468	-0.03440520776371159	-450.66436877691046	132.6435159908955	-848.594916749597	-52.73382080422391	44749.65227524856	2
R03001	-1.6894176124868068	-0.0008205310272728639	-1.6902381435140796	68.55900898049904	-207.36726508501118	203.98678879798302	-42300.18250651155	0
R08644	20.49754283913745	-43.054004247808656	-22.556461408671225	76.93544593502631	-253.36279921375012	208.2498763964077	-52762.771619711326	0
R01717	0.9892523167304716	5.175100199039662e-05	0.9893040677324619	107.15368028930205	-320.47173680017363	322.4503449356385	-103336.22207333916	0
R01716	-17.630543566692722	1.442902893104133	-16.18764067358859	69.32052581291977	-224.1492181123479	191.77393676517076	-42985.97798023987	0
R01715	-127.38719569834996	0.0006299266553924099	-127.38656577169462	110.66316163622879	-459.376050680381	204.60291913699177	-93989.68095082864	0
R01714	-68.7757375363451	5.568973520519676	-63.20676401582546	104.3322336865828	-376.2034650755739	249.78993704392295	-93971.83985693328	0
R01713	-4.410790326326803	2.9044483612741487	-1.5063419650525702	80.13030566901249	-241.89725897209	238.88457504198487	-57785.52391336869	0
R01711	-103.66513467993984	-0.3401956332407963	-104.00533031318069	92.84225246437624	-382.53208770630937	174.52142707994804	-66760.04585037696	0
R01710	-95.12251985578935	-0.13165239936995474	-95.25417225515936	152.39313565951852	-552.4335792337149	361.9252347233962	-199939.65283324817	0
R05877	-412.586871625625	46.17959201688927	-366.4072796087353	141.38396989027032	-790.5591892795462	57.74463006207565	-45650.547927121836	0
R05874	-25.8140833606908	47.24047258418955	21.426389223498518	149.63845022207275	-427.4889614427197	470.3417398897168	-201065.90190861688	0
R05651	-240.60011835870569	-2.028703412973492	-242.62882177167901	91.42030353635772	-516.8897323807521	31.632088837394182	-16350.30193380485	0
R05656	22.430416325479182	-0.01228418893572325	22.41813213654348	153.0294471823257	-436.67020941043364	481.5064736835205	-210259.53269586235	0
R05873	20.4140164568658	-1.7148687141723258	18.699147742693526	123.85986552234979	-352.8804488243558	390.2787443097429	-137721.73845862813	0
R05658	45.63720653935508	-3.314540023779955e-06	45.63720322481503	135.4129932869367	-360.6017766359951	451.87618308562514	-162947.35444016862	0
R05659	-61.1393532692486	-0.3027132647645345	-61.44206653401312	93.1424168981398	-340.8693172284325	217.98518416040628	-74304.46089067179	0
R05878	27.49054964600964	-45.74209502998065	-18.251545383971006	181.0868818968466	-561.5121910745108	525.0091003065688	-294799.0102471991	0
R05879	75.11983805179403	-84.73068141026761	-9.610843358473858	239.9962559637421	-729.5996112497003	710.3779245327523	-518291.457579465	0
R10821	6.134216563868223	-39.36072559690683	-33.226509033038546	91.79786525059627	-308.6201047848274	242.16708671875026	-74737.63167857709	0
R02064	-63.56593120123546	-43.63631427358565	-107.20224547482097	131.99727401041636	-503.1940675060701	288.78957655642813	-145317.20168078464	0
R02065	-71.29621004560272	-43.63631587241115	-114.93252591801412	367.6465379463377	-1217.872139757027	988.0070879209987	-1203266.3062614559	0
R02060	-2.542885530410558	-0.2646785602112232	-2.8075640906217814	163.96390841723803	-494.6992893423359	489.0841611610923	-241949.58695498484	0
R02063	-101.4918842453585	138.00576177027665	36.513877524919046	328.7326901813605	-949.6841930191624	1022.7119480690004	-971253.3710929644	0
R02068	-20.815373002202705	0.0	-20.815373002202705	155.4482876513775	-487.1602359563352	445.5294899519298	-217044.25145048782	0
R09719	-27.76909877868184	44.49162066481881	16.722521886137198	200.04434922768243	-583.4105257969101	616.8555695691845	-359880.03218311036	0
R09718	-15.484466930128347	0.043303266833532916	-15.441163663294844	127.25059595392591	-397.19295152507266	366.3106241984829	-145495.9980003871	0
R09717	-7.940286736073175	0.043303266833532916	-7.896983469239785	94.1127231887726	-290.23515303555763	274.441186097078	-79652.47964614537	0
R09715	-40.42901931935876	0.0	-40.42901931935876	205.49469985719705	-656.9131188909498	576.0550802522324	-378418.13942147046	0
R09714	-53.58236653671203	0.0	-53.58236653671203	222.19943882587654	-720.1806830143416	613.0159499409176	-441482.24552713544	0
R09713	-67.19894528926633	0.0	-67.19894528926625	204.99646107720588	-682.1883285208838	547.7904379423513	-373696.24323961575	0
R09712	-48.00878849180198	0.0	-48.00878849180185	206.2076466835192	-666.6317285423594	570.6141515587557	-380389.4981843451	0
R09711	-129.22541249826259	0.0	-129.22541249826259	195.7774267843401	-716.5576928512828	458.10686785475775	-328260.00030933274	0
R09710	-132.29060321398194	0.0	-132.29060321398194	247.93631422510305	-876.0995458892911	611.5183394613273	-535750.9395050422	0
R06838	-1.5678400771638508	-42.974436231629284	-44.542276308793134	174.60966133692025	-568.3712603195539	479.2867077019677	-272412.790110977	0
R06833	-602.7752989350283	-42.38422354233322	-645.1595224773616	172.8407999786004	-1163.6819224131627	-126.63712254156042	147365.33020803428	2
R06832	282.72257808279284	-85.01201150763542	197.71056657515734	180.33372599611198	-343.29061141317857	738.7117445634932	-253592.80644929738	0
R06831	-422.82045654756246	42.96765885961719	-379.8527976879453	183.8669707393125	-931.4537099058828	171.74811452999222	-159975.41844830173	0
R06830	-71.64517435615761	41.55386545265785	-30.091308903499797	118.00960047820135	-384.1201103381038	323.9374925311042	-124430.90537369644	0
R06835	14.719626935797976	-42.97428968520379	-28.254662749405842	97.8682000123596	-321.85926278648463	265.34993728767296	-85405.33519585035	0
R06834	94.32183087371504	1.5198652677886075	95.84169614150362	130.7315600715035	-296.35298407300684	488.03637635601416	-144631.03646928185	0
R11102	-76.10261056475923	6.056061709513643	-70.04654885524553	245.9964215284692	-808.0358134406531	667.9427157301619	-539721.6356367804	0
R11101	12.128687213041019	0.148892269103726	12.277579482144745	162.96465870116003	-476.61639662133535	501.17155558562484	-238866.58091232975	0
R11100	-11.746295852902165	0.09963054344902388	-11.646665309453141	113.74286998764126	-352.87527527237694	329.5819446534706	-116301.31944439874	0
R11107	-605.1086231597624	10.614896041247961	-594.4937271185141	264.12822498073047	-1386.8784020607056	197.8909478236773	-274450.68149998	0
R11106	-436.2802401555998	-3.03722820167069	-439.31746835727006	181.5862755477979	-984.0762950006638	105.44135828612366	-103762.34120204613	0
R11105	-627.9295166298242	81.40708399033011	-546.5224326394941	244.00118301419639	-1278.5259816820835	185.48111640309486	-237142.42643275572	0
R03827	41.91172389144789	-46.00192059009236	-4.090196698644603	207.9769877904831	-628.0211600700939	619.8407666728046	-389273.11734459107	0
R03826	136.970673570242	-131.44940350591315	5.52127006432886	212.567842548711	-632.1822575818043	643.2247977104619	-406635.3047491991	0
R03823	31.25138368001029	0.0	31.251383680010353	136.8730098308659	-379.36764581258734	441.87041317260804	-167631.3383995276	0
R03821	63.092671402728	-45.897042836495295	17.1956285662327	138.9190671368321	-399.5615728442636	433.952829976729	-173390.87528572112	0
R03820	-12.507029168392027	-0.0002293668885045008	-12.507258535280585	78.24199358665129	-247.23323929523445	222.21872222467331	-54939.854527653886	0
R02990	-23.300705321098015	-0.032699942003148415	-23.333405263101675	115.69645263993084	-370.4227631828942	323.75595265669085	-119926.5745800017	0
R02991	9.252107736085918	-42.974492026933056	-33.72238429084712	122.38756915713242	-400.8850917622443	333.44032318055014	-133671.25455546725	0
R02992	-58.122532288655	-41.42870984446198	-99.55124213311693	142.00599080678256	-525.5692145534647	326.46673028723075	-171580.86301489765	0
R02995	-421.6818739420826	46.00192059009226	-375.6799533519902	215.87775729107796	-1023.313225225224	271.95331852124355	-278293.42748667643	0
R02997	25.535695749982892	-41.44743007450757	-15.91173432452456	126.57950699508272	-395.6502553097727	363.82678666072366	-143948.1610308495	0
R02998	-24.00958130496292	-0.04286980555230002	-24.052451110515218	229.33654948902424	-712.0620995775879	663.9571973565575	-472778.7559793612	0
R02999	-72.69986784138109	-5.2930094947073485	-77.99287733608891	112.22767318733642	-414.6758968980981	258.6901422259204	-107272.56674623008	0
R10858	-369.3941699276976	-84.43004873647385	-453.8242186641714	241.03941237014743	-1176.9424557746138	269.2940184462709	-316943.5633955682	0
R02135	8.784843119687196	3.465726943230166	12.250570062917404	62.96240014446205	-176.63663037046874	201.13777049630355	-35528.298020695736	0
R02132	-227.48276852673743	-39.64238426858462	-267.1251527953221	144.9039087239251	-701.8368789670973	167.5865733764532	-117618.43761532038	0
R02133	21.390259317388896	-40.043776178858366	-18.653516861469537	103.22130362100872	-328.3174277244957	291.0103940015566	-95543.78399968307	0
R10946	36.58160913293932	-0.19717986317095887	36.384429269768354	117.89087684536592	-317.2882012663294	390.05705980586606	-123760.50289703633	0
R02666	-182.71641150405082	-0.02274245470090364	-182.73915395875167	117.90557106388368	-536.4558671504027	170.97755923289938	-91721.91480154435	0
R02667	54.72163247605693	-39.92418986637245	14.797442609684428	120.82622394496114	-347.681229225199	377.2761144445678	-131171.8232273942	0
R02665	-428.0590127921569	-0.6074457144827079	-428.66645850663963	161.34883274002198	-912.7129567267053	55.38003971342636	-50546.07979048374	0
R07013	44.99059517953151	-2.886843844862597e-06	44.99059229268767	136.2211828453633	-363.6729562434023	453.6541408287776	-164981.74250726227	0
R07011	28.40006686005241	-0.007581565930138366	28.39248529412225	104.75151626211657	-285.86206349222743	342.64703408047194	-97949.78821173527	0
R07016	-369.10872156997146	46.001916709518746	-323.1068048604525	243.46333201572585	-1053.49680090763	407.2831911867251	-429071.5389786656	0
R07017	-57.118386692724926	-81.3475887709958	-138.4659754637207	122.08955965726273	-504.7346544355089	227.80270350806748	-114979.91883461914	0
R07014	34.94485797063638	-2.886843844862597e-06	34.944855083792504	86.28160021715782	-223.89994556768096	293.789655735266	-65779.48792747378	0
R07015	140.84237601248998	-46.043298283359384	94.79907772913047	217.419592410709	-557.4596995029965	747.0578549612574	-416454.6473380557	0
R00291	2.9409464860232215	0.0	2.9409464860236767	57.04375370353827	-168.1903146245911	174.0722075966385	-29277.259363075773	0
R00293	-34.65123902599174	-0.003559726189408252	-34.65479875218091	55.95477671788265	-202.51912890582886	133.20953140146705	-26977.47826137876	0
R07019	-6.966888158834068	-81.36615781930695	-88.33304597814102	149.5048242796636	-536.8475188171319	360.18142686084985	-193362.50533426148	0
R06633	-135.2562116542467	-0.8918936147789509	-136.14810526902565	158.89812235490558	-612.8424723337424	340.54626179569107	-208701.2130228852	0
R06632	-411.25186368776224	-0.001402295240040985	-411.25326598300217	56.81101994560872	-581.6863258198283	-240.8202061461761	140081.82089634286	2
R06634	-12.541767265996668	1.6711515034663478	-10.870615762530294	97.18027021168504	-302.4114263975854	280.6701948725248	-84877.87397868848	0
R10229	44.566308439583054	-45.90519728791367	-1.3388888483307255	152.7733112388882	-459.6588225649953	456.9810448683338	-210055.36901869965	0
R02521	-413.3361397871798	0.003547013491015605	-413.3325927736888	135.20830805564768	-818.9575169406319	-7.707668606745756	6312.253143581764	2
R02520	-451.6315944064345	41.39918093214679	-410.23241347428774	108.19767340540876	-734.825433690514	-85.63939325806138	62930.00429184744	2
R02522	-45.634106264761435	0.00023461435999649893	-45.63387165040143	100.9993787036038	-348.63200776121283	257.36426446041	-89725.42024482047	0
R02529	-89.75945109836799	0.30039011320027953	-89.45906098516775	113.28745268463292	-429.32141903906654	250.40329706873104	-107503.49882960854	0
R00740	50.675810777147035	-52.01703138955646	-1.3412206124094157	209.6425124186048	-630.2687578682237	627.586316643405	-395548.04824593273	0
R00747	-84.12001924934044	-43.05631084568223	-127.17633009502264	79.88625962500188	-366.83510897002833	112.482448779983	-41262.51135542069	0
R00744	-53.55316465147502	93.33830006303884	39.78513541156383	107.44767742655641	-282.5578968681054	362.12816769123305	-102322.17345953539	0
R00749	-30.089681223591214	-0.02699378692892651	-30.116675010520172	68.18497647241145	-234.6716044277545	174.43825440671418	-40935.70503520044	0
R00748	-36.17385492747053	-3.187807553079864	-39.361662480550535	74.53040264917595	-262.9528704280784	184.2295454669773	-48443.68779820186	0
R08598	-35.067734518178895	83.66495777570208	48.59722325752318	104.07820116725591	-263.6373802442446	360.83182675929095	-95128.75751556458	0
R08590	-58.086169112725656	42.96764304713952	-15.118526065585685	135.46120490878644	-421.502140791945	391.26508866077364	-164919.07248766627	0
R02298	140.9511745385281	-39.47711181009095	101.47406272843716	106.84966703122852	-219.0749383652484	422.02306382212265	-92454.67669554481	0
R02292	-131.8620178439881	-42.927092004834265	-174.78910984882236	115.25495539945169	-520.5539760471775	170.97575634953273	-89002.10977542271	0
R02297	10.402675075752995	0.3811758017152158	10.783850877468467	99.3344332610425	-287.21944890565914	308.787150660596	-88689.67524188511	0
R02296	41.69144107290981	0.44767175556643213	42.13911282847664	93.03310359049149	-236.96019794299787	321.23842359995115	-76120.72044314102	0
R02295	30.765405873892174	-40.99872464872939	-10.233318774837016	93.14351889848629	-289.66387547029586	269.1972379206219	-77976.71520198665	0
R09358	70.14672461366425	-0.014411269496690691	70.13231334416753	80.74312774366469	-172.09706988682655	312.3616965751616	-53756.5327254633	0
R01367	-92.14884958439107	0.00031419415518030286	-92.1485353902359	77.58670903008972	-324.90866248050514	140.61159170003327	-45685.9241885127	0
R01364	-28.63772721580273	41.403550182006036	12.765822966203473	122.9829034259119	-356.1828873115322	381.71453324393923	-135960.18457960009	0
R01360	-7.650435610984459	6.06266699883713	-1.5877686121473291	95.90150597705114	-289.29228654330075	286.11674931900615	-82771.36862883165	0
R07903	67.189552726521	-46.47582411944745	20.713728607073566	102.87733952916884	-287.91828998043303	329.3457471945801	-94824.66434459148	0
R03210	-51.172963419931925	47.127201578108846	-4.045761841823151	117.50965384237014	-356.57472336893363	348.48319968528733	-124260.30052650215	0
R03211	26.156203089899464	-41.173173085451644	-15.016969995552188	87.02668033615852	-276.09701100402776	246.0630710129234	-67937.27842513997	0
R03213	-75.58287837179296	37.76251087661296	-37.820367495179646	109.92725895758907	-367.60214436794683	291.96140937758764	-107325.6401598892	0
R03214	-43.06285149326232	-41.451722521708795	-84.51457401497123	157.58615073311432	-557.2730262143142	388.24387818437174	-216357.8409049864	0
R03217	-37.95338676606332	-41.45044531721402	-79.40383208327722	123.07781163785812	-448.6372669968517	289.8296028302971	-130028.36090856744	0
R04849	-68.33980742279562	42.96767977288937	-25.37212764990625	205.98062348643663	-643.3139981092162	592.5697428094038	-381208.4104052673	0
R04840	80.67591381748015	-46.00192059009214	34.67399322738777	186.21501239056306	-523.9710439443014	593.319030399077	-310881.99175022513	0
R04842	24.91234384273002	-42.96767977288869	-18.055335930158666	148.39676512331326	-463.2456313000985	427.1349594397811	-197868.40393602336	0
R04845	13.529925075053596	-42.96767977288869	-29.43775469783532	233.0181205249225	-728.4921162726027	669.6166068769321	-487810.4190350557	0
R01506	-422.77698846428336	-87.44982351426869	-510.2268119785521	205.4948460160968	-1126.7113500268424	106.25772606973835	-119721.78599081733	0
R01507	-432.3377712592025	-42.95590868794724	-475.29367994714966	128.56648195767931	-860.9931258201875	-89.59423407411172	77140.01965093504	2
R01504	141.15580841269502	1.9779082078551935	143.1337166205503	92.61549833215857	-134.71277837592538	420.98021161702604	-56711.4139482146	0
R01505	128.05244697452645	-42.98523719044198	85.06720978408447	176.44374960603196	-444.2640390340114	614.3984586021804	-272955.14079487557	0
R09942	26.16797444330382	0.4663327089039058	26.634307152207608	66.20086304821311	-171.96828199243168	225.23689629684694	-38733.60209747627	0
R09943	-2.1214855253111864	0.4574859499106197	-1.6639995754004533	90.92371100309605	-274.43513258468863	271.10713343388767	-74401.32210858383	0
R09940	14.734404703789325	-39.91923902265296	-25.184834318863526	143.44079794859118	-455.50722816463707	405.13755952691	-184543.08676548844	0
R09946	38.006569634331754	-42.58882950089583	-4.582259866563618	103.13853354523093	-313.9978605022564	304.83334076912917	-95717.0168112618	0
R09947	30.36615859521009	-41.45546414419599	-11.089305548985834	51.697830085435655	-166.18279580529278	144.00418470732112	-23931.01802232441	0
R09948	-60.517666196471616	39.900654048975845	-20.617012147495785	141.0234623523616	-443.68739920458063	402.453374909589	-178563.49121474157	0
R08365	14.493756784009035	-2.566769250132765	11.9269875338762	157.31936242790414	-460.0310997498362	483.88507481758865	-222602.18312086703	0
R09366	38.49893565541925	-1.3801291428612077	37.11880651255802	107.56525281887659	-285.5769519440717	359.81456496918776	-102754.74672898279	0
R09367	-655.7942521728357	82.12875961730172	-573.665492555534	191.70444023379682	-1148.7788132569244	1.447828145856306	-1663.2342991967803	0
R09364	-54.32961804393625	-1.8833438535735496	-56.212961897509786	84.05965583385671	-308.39192939907986	195.96600560406037	-60434.33456486707	0
R09365	-32.19192743415397	0.0033390978817351424	-32.18858833627246	180.9011934388908	-574.8921686529447	510.51499198039977	-293491.07086945267	0
R10629	-131.54620123772474	-44.58655303905152	-176.1327542767765	129.7908097586531	-565.5051835527357	213.23967499918282	-120588.1415511386	0
R09363	-445.35615146723256	-0.07749331093086198	-445.43364477816345	102.10414068420981	-751.7460668307929	-139.12122272553404	104583.83199661091	2
R10199	99.54980861063223	-79.83847804530616	19.711330565325625	209.6265752514408	-609.1683951889968	648.591056319648	-395101.1729121762	0
R10198	49.774904305316106	-39.919239022653535	9.855665282662812	116.72106314791759	-340.30752416109	360.0188547264156	-122517.12510325765	0
R10194	31.985120224283218	-2.3656079153327028	29.61951230895011	166.9168232882132	-471.13095755568946	530.3699821735897	-249873.7175602373	0
R10192	-290.54252145599634	0.0	-290.5425214559965	143.29260690112238	-720.4203421593636	139.33529924737064	-100379.98395866806	0
R09368	23.08872195745744	-0.008707081475222367	23.080014875981988	120.90527148778698	-339.63579958737887	385.7958293393429	-131030.07497514373	0
R09369	36.07216866166607	-39.91714857001955	-3.8449799083534235	217.91045653928256	-657.576349526201	649.8863897094942	-427349.91975193133	0
R05469	-499.18254234964445	-0.052363944243211336	-499.2349062938878	96.73884711302546	-789.4514476329641	-209.01836495481143	165009.8507954511	2
R05468	-472.43161244343867	-0.027846401190174674	-472.45945884462884	109.54450241525416	-801.0929660903912	-143.8259515988663	115217.95816710885	2
R06996	-62.78557048971379	124.29998512666909	61.51441463695528	236.2991566650756	-647.3830553582717	770.4118846321821	-498751.59975750634	0
R06990	-9.2793245330937	0.9195083107712776	-8.359816222322422	127.67888929786078	-391.39648411590485	374.67685167125984	-146647.20242374748	0
R06992	91.19410966544024	-81.38900628906163	9.805103376378609	187.660683833592	-553.1769481243973	572.7871548771546	-316852.6502598009	0
R06993	81.64195392166765	-162.77793876582882	-81.13598484416116	91.76786037664931	-356.43956597410914	194.16759628578683	-69209.01374634188	0
R05462	-579.5637169017932	5.272485408857662	-574.2912314929353	213.2463408416372	-1214.0302540178466	65.4477910319763	-79455.59837145713	0
R05465	-128.39191821004647	-40.31060855311856	-168.702526763165	96.2788786892521	-457.53916283092127	120.13410930459128	-54966.05979866108	0
R00104	29.66898499463559	-41.82630801566029	-12.157323021024695	163.98770593495595	-504.12044082589256	479.80579478384317	-241879.90877724875	0
R00107	-505.67307764568426	127.39088994119902	-378.2821877044853	118.4286726531082	-733.5682056638099	-22.99616974516073	16869.25897709795	2
R04592	-38.27629295523275	44.51807114598751	6.24177819075453	195.65646957214062	-580.7276305256672	593.2111869071764	-344494.1269739233	0
R04593	58.12253228865496	41.10829961171917	99.23083190037414	78.69519250494791	-136.85474561446958	335.31640941521783	-45889.64191087697	0
R04591	125.75699324993946	-90.32740571441515	35.42958753552432	155.62974655876445	-431.459652140769	502.3188272118177	-216730.30645256996	0
R04597	-445.67150011029946	-41.438744798999664	-487.1102449092992	166.9686802450512	-988.0162856444529	13.795795825854327	-13630.470949369841	0
R04598	-282.45656515490316	42.95060356042889	-239.50596159447426	139.80132325112032	-658.9099313478353	179.89800815888677	-118536.58420558435	0
R02852	37.09344794142004	0.0006016373388320062	37.09404957875887	83.29489168642048	-212.79062548050254	286.9787246380203	-61066.38231532126	0
R02857	-32.61775591023479	41.45482047460458	8.837064564369769	80.36310334873892	-232.25224548184696	249.92637461058646	-58045.96170844599	0
R10999	-476.10710074696726	46.04485522356072	-430.0622455234066	134.6109661722478	-833.8951440401502	-26.22934700666326	21872.52510020054	2
R10449	5.4999122295655525	1.538400654687166	7.038312884252433	133.73919871518692	-394.1792832613083	408.25590902981315	-160926.0216085656	0
R10448	90.6301147916086	1.5264942831046255	92.15660907471323	108.62885181023417	-233.72994635598926	418.04316450541575	-97709.20641433883	0
R10440	-31.242387586556106	-3.7647164340651216	-35.00710402062214	89.76460087046448	-304.3009066320156	234.2866985907713	-71293.65479299346	0
R04336	-26.080472026164045	-42.93541731481601	-69.01588934098004	114.93456845551405	-413.8195947075222	275.7878160255621	-114126.4022529708	0
R03457	-85.00427920948731	-0.04457801862815813	-85.04885722811548	119.09672953559704	-442.33904583490664	272.24133137867557	-120422.970758868	0
R04334	-42.073560296326384	-3.7646673513220317	-45.83822764764864	157.0266743414452	-516.9182506719842	425.24179537668687	-219815.24497873086	0
R03452	-408.25513245046545	45.99581439608039	-362.2593180543849	122.68325017280847	-730.3090685728104	5.790432464040464	-4228.8053394471535	0
R04333	-24.199708507519627	-0.00019740507326559964	-24.199905912592893	128.9992688306981	-411.1977124046872	362.79790057950134	-149181.6667835141	0
R04330	27.737166851960012	-42.96767977288846	-15.23051292092896	171.59612422260284	-530.0188855887375	499.55785974687967	-264775.1001101359	0
R04339	50.63043178954689	-84.40428907992734	-33.77385729038045	138.33000419478364	-448.7638698747313	381.2161552939705	-171076.03710848873	0
R07323	5.632855439097995	1.8474111129762605e-13	5.632855439098308	211.56971357822238	-629.0762852955688	640.3419961737654	-402823.96427174174	0
R07737	-41.911723891447885	46.66169433173502	4.749970440287257	136.91548071106774	-405.99647169291603	415.49641257349055	-168690.07750590128	0
R07736	-69.5864892881749	41.14581308299728	-28.440676205177628	141.8435651811849	-453.9713717487324	397.09001933837715	-180267.50078677371	0
R07734	-199.7157914814635	81.37931360223075	-118.33647787923277	120.06776707215178	-478.5397790956881	241.86682333722257	-115742.8962103703	0
R07739	-73.44432329516508	46.00410878863226	-27.440214506532698	121.84680142704744	-392.98061878767504	338.10018977460965	-132866.82178985642	0
R07738	-65.66412786880653	0.010858431709081628	-65.65326943709744	124.93554226186475	-440.45989622269167	309.1533573484968	-136169.65569461565	0
R03027	6.4958047274759005	-0.029134590801689345	6.4666701366742245	75.73744433634342	-220.74566287235604	233.67900314570446	-51583.626448749914	0
R03025	-10.493242469131928	0.3938738264798332	-10.099368642652095	147.1299702265369	-451.4892793222628	431.29054203695864	-194723.05600277448	0
R03024	17.455547106539598	-2.6514448532622765	14.80410225327728	117.7362839641196	-338.4047496390815	368.01295414563606	-124537.33161159276	0
R07221	64.72097009051565	0.00025921698178876795	64.72122930749745	216.81932314060225	-585.7367401143092	715.1791987293042	-418906.7324612665	0
R07220	2.0086493855741305	44.49355798962984	46.502207375203746	189.00313780552258	-520.5072060413639	613.5116207917715	-319337.2196122338	0
R08903	1.7059892676102208	10.579181043664905	12.285170311275179	107.49264461249383	-310.1927635262063	334.76310414875667	-103841.09240251406	0
R07222	58.872864271039816	0.0118615196868177	58.88472579072641	277.78634826090337	-774.4743189919836	892.2437705734364	-691019.8865897019	0
R07225	-603.9089106261049	83.99342808760571	-519.9154825384992	171.35147038748036	-1033.9698937009402	-5.861071376058135	6060.1713476764535	2
R07224	-398.5789572001953	41.99574615633395	-356.5832110438613	131.61417852681294	-751.4257466243002	38.25932453657748	-28749.041505239147	0
R06171	0.7308025431832448	0.019136053145103915	0.7499385963283487	108.14060000481585	-323.6718614181192	325.17173861077595	-105248.94191671595	0
R01770	-9.912356221032724	-0.033038254589428113	-9.945394475622097	98.15106186820505	-304.39858008023725	284.50779112899306	-86603.76764143021	0
R05850	-0.4790270656174016	0.0	-0.4790270656174016	120.98019726913729	-363.41961887302926	362.4615647417945	-131725.64371458476	0
R05852	-39.43013350908421	162.30162198213816	122.87148847305401	149.6392056865781	-326.0461285866803	571.7891055327882	-186429.6242270064	0
R05856	97.70409451059828	-0.014406808411010275	97.68968770218727	105.28855697564636	-218.1759832247518	413.55535862912626	-90227.84698677447	0
R05857	-445.4348662742138	-0.08205084088581316	-445.5169171150998	120.90528144864626	-808.2327614610385	-82.80107276916101	66922.5396961554	2
R05858	-8.627256787375245	-0.8718006269373291	-9.499057414312347	117.1920859873784	-361.0753153764476	342.0772005478229	-123515.63307089744	0
R05677	4.972842321809708	-1.4031309354042352	3.5697113864055154	105.70307896830822	-313.53952551851916	320.6789482913302	-100545.52529104141	0
R00823	-469.1650208051034	124.31224956294723	-344.8527712421562	155.27235030550295	-810.669822158665	120.96427967435258	-98062.09109115844	0
R05673	23.52295343229383	-39.91908479570998	-16.39613136341626	121.06049327587036	-379.5776111910273	346.7853484641948	-131631.95416608706	0
R02087	3.219593397724793	0.0	3.2195933977250206	213.5924621436171	-637.5577930331262	643.9969798285763	-410585.2931795058	0
R02084	-9.938999433786648	-0.0344504909621719	-9.973449924749275	96.18155489222956	-298.518114601438	278.5712147519394	-83158.55380998123	0
R02085	-54.740213373109725	-0.0007874585330256423	-54.741000831642964	81.46938987898109	-299.14917046858625	189.66716880530032	-56738.77621323091	0
R02082	113.34965783626149	-98.01797609210598	15.331681744155047	40.898479232136154	-107.3637559522534	138.0271194405635	-14819.109966409194	0
R02083	20.34111937747116	-36.95872544773215	-16.617606070261107	70.86388555374104	-229.20926273148427	195.97405059096198	-44919.06765045699	0
R09773	-42.09586230177911	5.489781370877154	-36.60608093090195	187.9301089665968	-600.3964078306924	527.1842459688885	-316519.5275446528	0
R09774	-32.587215694012684	11.04792536173636	-21.539290332275872	269.4155350783053	-829.7858955671918	786.7073149026401	-652798.6338457479	0
R01194	-9.074337697333476	-0.00020485664322222877	-9.074542553976812	218.0992926080868	-663.3724203782373	645.2233352702838	-428023.36560276686	0
R01190	1.1496011016137118	-39.91923552958326	-38.76963442796978	178.74692450056247	-575.0104079296573	497.47113907371767	-286051.08261200954	0
R01193	-35.663980293659336	-43.208763000819644	-78.87274329447894	141.91882051938376	-504.62920485263015	346.8837182636724	-175047.65492372078	0
R01192	-10.729532776625547	-3.7646675212511127	-14.494200297876887	128.63513270943952	-400.3995984261954	371.41119783044167	-148712.89446230108	0
R00120	-114.03710408654842	-1.3749404190073165	-115.41204450555566	103.94474262409977	-427.2462723778549	196.4221833667437	-83920.64565576075	0
R04101	105.69907394365913	-42.456055110127004	63.24301883353211	138.39458284088116	-351.9407296891113	478.4267673561756	-168377.86560613516	0
R04102	-419.8238807587069	42.96767977288879	-376.856200985818	165.35366415216097	-872.9171934423009	119.20479147066492	-104055.91201544755	0
R00126	52.58937234414203	-39.37410646457272	13.215265879569642	59.61958219420697	-165.64348070305127	192.07401246219052	-31815.807976838485	0
R09087	2.4507839011248507	45.652692878744574	48.10347677986874	203.53201387528838	-562.4925648459964	658.6995184057339	-370513.5815708639	0
R09084	67.97137780607068	-87.57289500628093	-19.60151720020985	126.36245999660166	-398.6888971900148	359.4858627895951	-143323.02219098466	0
R10298	-18.069342983082837	-41.00551398694574	-59.07485697002853	130.73734303043116	-451.2868860613221	333.137172121265	-150340.43703788036	0
R09082	-84.0149976634491	37.14461731782853	-46.87038034562057	85.1600524331705	-302.35053764513214	208.60977695389096	-63073.27822004001	0
R09080	-124.9147166909309	45.533523381478965	-79.38119330945159	146.6188274298846	-519.2376755991054	360.47528898020215	-187172.351160996	0
R10296	-117.70955737367741	-39.938664753479316	-157.64822212715669	104.15663260790848	-470.1181199508822	154.82167569656872	-72784.47510611606	0
R10290	-15.575007451300735	-3.764650915548259	-19.339658366848653	68.42761006738807	-224.62248856901292	185.94317183531558	-41767.017990064174	0
R03596	798.894822466106	-181.40044431269942	617.494378153406	318.78998082001124	-338.87556430662767	1573.8643206134395	-533344.1597899465	0
R03595	301.94361331890946	-123.92134607351964	178.02226724538951	210.18929280256933	-452.5456111623185	808.5901456530977	-365923.92164440925	0
R03593	6.218405539645119	-1.5545215213028032	4.663884018342287	121.95059719378814	-361.1879075630222	370.51567559970664	-133825.78158915756	0
R03848	72.2157470867488	-46.00192059009214	26.213826496656452	170.09885512857687	-484.08273888907416	536.510391882387	-259715.4199448764	0
R03842	-379.8273952556028	6.042075138860853	-373.78532011674184	233.1317482652451	-1073.1805649124772	325.6099246789935	-349438.24290811137	0
R03845	34.57099254672494	-45.08187712267613	-10.510884575951195	180.7321272084413	-552.7072662012752	531.6854970493728	-293866.43755302497	0
R03466	-392.87592988272337	-42.97442475667819	-435.8503546394015	122.01392754956764	-801.8921372881044	-69.80857199069861	55978.944994651814	2
R03464	113.65027326974855	-44.43240267328683	69.21787059646171	102.51529267410878	-238.32800742586463	376.763748618788	-89793.35347861511	0
R03463	80.03981031271019	-46.00237549677917	34.03743481593091	147.3950871621706	-408.1478266705809	476.2226963024426	-194369.25850704606	0
R03460	-23.362851863945927	-2.0121363688269867	-25.37498823277292	127.65787239434877	-408.3486054158192	357.59862895027334	-146024.90143045314	0
R10876	-37.53170014563285	-7.614246498985722	-45.14594664461834	129.77240825240327	-434.46317140182816	344.1712781125915	-149529.74499421712	0
R10877	-424.09388050824487	46.00192017279278	-378.091960335452	66.6951310004809	-578.1773533368946	-178.00656733400916	102919.36597776314	2
R10878	-427.9893044595424	46.00191935355178	-381.98738510598986	144.19036015584405	-814.5584655735221	50.58369536154237	-41203.37727673644	0
R10879	-422.0567364359913	46.00192059009214	-376.0548158458989	143.34254763336997	-806.0824587460088	53.972827054210995	-43506.5491373315	0
R08863	-212.85162916813115	-0.6054027214971143	-213.4570318896283	126.4473640915073	-592.7991241641503	165.88506038489356	-98336.51850808207	0
R02644	20.40216133813911	0.0	20.402161338139077	137.13607012304843	-391.00604903100617	431.8103717072844	-168840.46737187548	0
R02646	-51.66264970670682	1.75264181820134	-49.910007888505326	100.80176709985638	-352.3153091880745	252.4952934110638	-88957.95736665252	0
R02640	53.629704215997656	-42.998011510630704	10.631692705366731	148.02739194670585	-433.4504831347508	454.71386854548433	-197095.9460091117	0
R02649	10.990036391377773	1.0853455591264949	12.075381950504381	105.28771874209656	-303.7877742757853	327.93853817679405	-99623.71861198293	0
R07038	-115.9238972946859	-0.00170839863949368	-115.92560569332544	125.08963051919262	-491.1944972509034	259.34328586425244	-127387.9949154888	0
R07039	-253.14674925614202	0.004143589683053507	-253.14260566645885	139.30543553057427	-671.0589122581816	164.77370092526394	-110572.86051166255	0
R08754	-28.54473153611366	46.001920590091906	17.45718905397848	135.43999773753472	-388.8628041586257	423.77718226658266	-164791.18343462434	0
R07035	-307.57827632344964	-1.3746380978620891	-308.95291442131145	99.01194818621236	-605.9887589799487	-11.917069862674339	7221.610376759369	2
R08756	-25.148563320141875	46.0019205900926	20.85335726995072	168.1115183781113	-483.48119786438315	525.1879124042846	-253918.48099311825	0
R06349	6.021301874790879	-81.38874981106927	-75.36744793627837	160.29749604513648	-556.2599360716879	405.52504019913107	-225577.3329366373	0
R06613	-103.54807668889453	45.62746049356315	-57.92061619533114	142.17972517844464	-484.45979173066513	368.61855934000283	-178580.87048591554	0
R06344	-24.129374333596843	-124.36332536578402	-148.49269969938086	84.99098806914951	-403.4656639068294	106.48026450806765	-42961.13061272232	0
R06617	12.405529212667716	-81.3887949182182	-68.98326570555048	91.90386172321287	-344.69485087518916	206.72831946408814	-71258.18724935231	0
R06343	-21.535094858082747	-124.36345893379983	-145.8985537918826	88.97958476413505	-412.8373080842877	121.04020050052259	-49969.910544618215	0
R06342	-8.485469578989978	-124.36328393590496	-132.84875351489495	124.73920349677141	-507.0663640052092	241.36885697541925	-122390.0286906192	0
R02509	-19.44439659477695	-1.5229727022414608	-20.967369297018426	113.56081290276735	-361.6498080053205	319.7150694112836	-115624.89346899846	0
R02508	23.933883842728964	42.985870811235024	66.91975465396405	160.77474757806127	-415.4044880802198	549.2439973881478	-228158.4215661571	0
R02502	-44.05311631690665	0.3171528680970823	-43.735963448809564	258.44588308045684	-819.0736126901801	731.6016857925608	-599235.635832339	0
R02505	-222.9097868362646	142.329716923364	-80.58006991290063	226.00508607418442	-758.595328135454	597.4351883096526	-453211.54271542776	0
R10029	-319.0979426117572	41.455029516828155	-277.642913094929	110.15440629987827	-608.1061319945637	52.82030580470587	-32120.351853669694	0
R07691	-421.59540158511516	-42.97535033819921	-464.5707519233143	160.44978953482337	-945.9201205277844	16.778616681155825	-15871.231113328407	0
R07692	75.5381051181327	-122.65696489972044	-47.11885978158772	115.26285463817374	-392.90742369610894	298.6697041329335	-117349.54398695	0
R07697	-143.85539363286333	81.37323760355946	-62.482156029303844	97.97970121274412	-356.42125966753616	231.45694760892852	-82496.17682557725	0
R07698	-472.39091780562325	78.8783142190659	-393.5126035865573	132.56343471743298	-791.2029077388562	4.177700565741645	-3305.408835277055	0
R10753	43.33217497774064	-81.38886002252161	-38.05668504478098	83.57891940174021	-288.79344325000164	212.6800731604396	-61420.610638665596	0
R10752	5.6095462502793785	1.4847852614435195	7.094331511722884	79.7482874536217	-232.15053084914226	246.339193872588	-57187.774626471066	0
R10755	-29.90838119993725	81.38884090983856	51.48045970990131	129.1069633379315	-335.8404303038932	438.8013497236958	-147367.2341091351	0
R01690	-8.966752932087047	-84.5654051957992	-93.5321581278862	117.05911276303421	-444.7094964169888	257.6451801612164	-114577.25832375887	0
R01694	64.32759557261465	-46.02762717829739	18.299968394317148	229.7523287861354	-670.957017964089	707.5569547527232	-474740.3044006391	0
R01695	-112.80217991666187	-0.025844757470622426	-112.82802467413252	157.34710279817438	-584.8693330686556	359.2132837203906	-210092.83367894663	0
R07968	-487.54032039589305	45.97229292616254	-441.5680274697298	88.76934602985584	-707.8760655592972	-175.25998938016238	124062.35173239358	2
R07969	-628.3554932126164	84.3457069694728	-544.0097862431434	117.77663678264273	-897.3396965910715	-190.6798758952152	171104.6219818356	2
R07962	-514.688859383454	47.719248753054245	-466.9696106303995	87.32788334786926	-728.9532606740073	-204.98596058679172	149425.1843621354	2
R07963	-464.79316978286926	44.638157451441835	-420.1550123314274	102.10234203428196	-726.4620384342733	-113.84798622858149	82706.24014725236	2
R07960	-313.35034238216804	4.547710178432837	-308.80263220373524	95.41292292563229	-595.041400980632	-22.56386342683839	13426.432905041565	2
R07966	-437.64463079530736	45.925442441753724	-391.71918835355314	89.28209844188423	-659.5654836792057	-123.87289302790043	81702.28460468967	2
R03279	48.84567338271779	-42.967680990012695	5.877992392705097	110.95354604411371	-326.9826457396361	338.73863052504623	-110761.65362330066	0
R03277	-31.63951878855579	-1.5196165078722004	-33.15913529642796	117.3232793021856	-385.12897320298487	318.8107026101288	-122783.23854236105	0
R03275	3.6348240297073175	-0.02289859242443981	3.6119254372828777	115.17589749256807	-341.9157670404213	349.139617914987	-119376.34026360244	0
R01526	22.45714403582747	-38.993606140077425	-16.53646210424995	130.21891094703508	-407.19319494535523	374.1202707368552	-152339.2283351614	0
R01520	22.668364406134966	-42.96756022431697	-20.299195818182	124.49454161038777	-393.7828206493453	353.18442901298135	-139077.96066616024	0
R01522	-154.46141108314248	-1.862069370872632e-05	-154.4614297038363	139.4061881905337	-572.6799942754374	263.7571348677648	-151048.43448617726	0
R01528	12.200872117281277	-1.5729193498570453	10.627952767423494	165.38053966055102	-485.51366621422966	506.7695717490766	-246043.55270570927	0
R09968	8.176043688517153	-43.63631427358522	-35.46027058506797	115.36976194164043	-381.56955640998933	310.6490152398533	-118534.20694427086	0
R09969	-68.80472470332938	-43.636314273585185	-112.44103897691444	114.68765964198357	-456.50401790286514	231.62193994903626	-105736.3462211912	0
R09964	71.26212095420868	-43.63631427358518	27.62580668062367	131.83523865384316	-367.87990928090585	423.1315226421532	-155661.58616348688	0
R09965	-49.11148588943848	-43.636314273585185	-92.74780016302358	190.20147092659192	-663.3522129427994	477.85661261675216	-316987.2414486725	0
R09966	-48.24273582304268	-43.636314273585185	-91.8790500966278	107.0448473240678	-413.0135920688312	229.2554918755756	-94685.63420103824	0
R09967	-29.75669924050857	2.700062395888381e-13	-29.756699240508283	189.29378458144848	-597.6380529848537	538.1246545038372	-321603.77078082034	0
R09960	-45.64102380257862	-0.0011781397700048044	-45.64220194234861	115.90107573031044	-393.34542913328005	302.06102524858267	-118814.32360084227	0
R09961	-73.58510231539934	-43.63631427358513	-117.22141658898431	144.516945997153	-550.7722545804432	316.3294214024746	-174225.46861596807	0
R09962	1.7372657527046158	-43.63631427358513	-41.89904852088057	98.68341016444136	-337.94927901420465	254.1511819724435	-85890.20870819519	0
R09963	-83.37792276506617	-43.636314273585185	-127.01423703865123	111.37319102636488	-461.1338101177457	207.10533604044338	-95503.27270404577	0
R01150	33.723918792568156	-39.33875002087484	-5.614831228306457	194.77109100233727	-589.9281042353182	578.6984417787054	-341390.4746824444	0
R01153	67.67810427213482	-39.918802058670614	27.75930221346437	159.19226144238726	-449.8174821136975	505.33608654062624	-227309.00606889397	0
R09070	41.07456324088389	-44.55178441247472	-3.4772211715917365	399.51964068505936	-1202.0361432267698	1195.0817008835863	-1436531.3985709941	0
R09076	-70.72206167003904	4.555504003761938	-66.16655766627741	155.8775322847319	-533.7991545204732	401.46603918791834	-214302.23228719394	0
R04823	64.63875862939238	-46.00192059009236	18.63683803929985	157.3391492634221	-453.38060975096636	490.6542858295661	-222453.13928633364	0
R04824	42.743615895052244	-42.96767977288846	-0.2240638778364428	58.13522066255311	-174.62972586549577	174.18159810982291	-30417.284728732327	0
R10604	9.68588499600719	-41.454589719565895	-31.76870472355859	48.87754620013728	-178.40134332397042	114.86393387685324	-20491.880103106334	0
R10602	-474.14325558837197	-0.7877476529596663	-474.93100324133206	230.860000606046	-1167.51100505947	217.64899857680587	-254107.60107859373	0
R10609	-42.526994411758544	-3.737062382791237	-46.26405679454933	92.73491261108423	-324.468794627802	231.9406810387034	-75257.51320177957	0
R10608	-9.061947077192373	-41.454649938676475	-50.51659701586914	170.2291192488176	-561.2039547623218	460.1707607305837	-258249.6507879897	0
R05335	-85.7358941340654	0.0012999357928578092	-85.73459419827259	144.94085498339624	-520.5571591484613	349.08797075191615	-181720.24234751862	0
R05331	-47.25230710776373	141.94939032062226	94.69708321285862	234.8531100506166	-609.8622469389912	799.2564133647086	-487436.3121350003	0
R05330	-2.4072665216940554	0.011542851005515331	-2.39572367068854	162.9912847300563	-491.3695778608574	486.5781305194803	-239089.69058968226	0
R05445	54.342856683427506	0.8799828110171335	55.222839494444635	185.6899162942851	-501.84690938841067	612.2925883772999	-307277.14311857824	0
R05444	-485.39676116246847	42.967679772888815	-442.42908138957984	143.46882651818098	-872.8355609441228	-12.022601835036992	10493.754416692353	2
R05338	-27.626880840615826	-0.004826616992531285	-27.6317074576083	68.51924899830392	-233.1894544525201	177.9260395373035	-41490.47609260132	0
R06979	-47.55638573867986	0.7810468980303966	-46.77533884064946	78.63321304204177	-282.6749779667748	189.1243002854759	-53460.707416178586	0
R06977	-25.962899551617284	-3.0986323915320786	-29.061531943149422	93.79925147003792	-310.4592863532632	252.3362224669644	-78340.12354817199	0
R06974	64.58773092291437	-40.7149272318594	23.87280369105509	122.08654010208248	-342.3868166151924	390.13242399730245	-133576.1987108049	0
R06975	-3.6040522837155318	5.336262914461038	1.7322106307454987	92.1031929498695	-274.577368218863	278.041789480354	-76343.98281037874	0
R06972	29.579374892575515	41.93877575258954	71.51815064516506	99.41695569498009	-226.7327164397752	369.7690177301053	-83838.73384521418	0
R06970	90.36182488308636	-0.9082777253278778	89.45354715775841	152.50724670653747	-368.0681929618541	546.975287277371	-201324.20558297288	0
R06971	-24.98714596281229	38.798530991541675	13.81138502872943	146.57116071922732	-425.9020971289525	453.52486718641137	-193157.19203482228	0
R10463	151.01896001915932	-40.76309244009383	110.2558675790658	98.51302505582257	-185.28320758840184	405.79494274653354	-75186.98861522961	0
R10462	112.45995992499138	-80.48653054549459	31.9734293794968	156.65251577038762	-437.9841179316661	501.9309766906597	-219837.79608843825	0
R10461	-82.27652901103863	-41.5387435643577	-123.81527257539629	143.44551466680784	-554.1518165758198	306.5212714250272	-169859.31937930873	0
R10467	-426.3358258724687	41.39826767548095	-384.9375581969877	161.73524617337716	-870.1432967171191	100.26818032314384	-87247.68498220695	0
R10466	3.568691973664301	39.96157818240836	43.53027015607262	127.97728803338065	-340.4015939440693	427.4621342562146	-145508.79185154918	0
R10465	1.5190847231356202	0.4639865542740154	1.9830712774100905	156.60694256822612	-467.83775642726823	471.8038989820884	-220727.67757341772	0
R02872	-70.7589253242072	2.3656079153327028	-68.39331740887428	160.0969383415329	-548.684132433473	411.89749761572443	-226001.62113080226	0
R10469	-126.69331373798441	-41.580331555644186	-168.2736452936287	241.58008030543442	-893.0138862099319	556.4665956226745	-496932.39710301533	0
R02875	-14.037317564013762	1.8474111129762605e-13	-14.037317564013504	222.9078682613917	-682.7609223481887	654.6862872201617	-446994.2133111488	0
R02874	-402.8878938260588	46.00192059009236	-356.88597323596633	147.3774370828003	-799.0182844843672	85.24633801243465	-68113.38275727004	0
R03470	-77.68123195127919	42.98031983454533	-34.70091211673377	114.76295628497401	-378.9897809716558	309.58795673818827	-117330.67191566846	0
R03472	-23.148929441390337	-123.95905469499502	-147.10798413638562	171.43555655509726	-661.4146538016774	367.1986855289061	-242870.5914655325	0
R03477	-20.631007893569862	0.21062684448099844	-20.420381049089087	80.00559744247072	-260.4371733765012	219.59641127832302	-57191.06863695009	0
R04318	-41.48842395751621	0.5771911598417319	-40.911232797674415	145.91780383265097	-478.66464429562734	396.84217870027845	-189954.32030907055	0
R07203	-437.09235305471236	46.00192059009236	-391.0904324646199	151.66075663091084	-846.0727023573525	63.89183742811264	-54057.139551379885	0
R07202	-442.4362862586253	46.00394636660803	-396.4323398920171	114.35505750694945	-739.4975124128655	-53.367167371168755	39464.88751550033	2
R07200	-378.38571033366486	46.0019205900923	-332.3837897435725	149.41658498795505	-780.6335447074376	115.86596522029265	-90448.85914086574	0
R07204	-445.86425152303764	46.00192059009271	-399.86233093294493	140.04758385766917	-820.0050825059525	20.28042064006246	-16630.048000209837	0
R08258	54.49838516116955	-39.94856188143808	14.549823279731527	124.55351371981449	-359.110717879712	388.210364439175	-139410.50266209673	0
R03040	-5.904429426916523	43.01346877979654	37.10903935288025	86.16780187746103	-221.39436627950283	295.6124449852633	-65446.92992184678	0
R03045	-21.0961820623624	-0.001418544786886855	-21.097600607149275	79.24272664475468	-258.8257805414133	216.63057932711482	-56069.57878347905	0
R03046	2.663580767331041	-5.959471312925416	-3.2958905455946024	126.89641693527595	-383.9851413514223	377.39336026023324	-144913.44278461396	0
R00469	-105.57911902236776	79.98451863880653	-25.59460038356121	142.47466672433907	-453.0186005565785	401.82939978945603	-182036.19235510926	0
R06154	-78.8875737937337	-0.032045091252086884	-78.91961888498581	153.39683913396638	-539.1101362868849	381.2708985169133	-205547.00606167622	0
R06406	-382.1263936030933	42.96767977288857	-339.1587138302048	175.81435121295982	-866.6017674690843	188.28433980867482	-163167.5416649472	0
R06405	48.782858442885974	-81.38896935110665	-32.60611090822073	69.89871059329505	-242.30224268810588	177.0900208716644	-42909.30921488777	0
R06400	-411.4555422544692	46.00189281839504	-365.453649436074	125.86801441003848	-743.0576926661896	12.150393794041465	-9028.443577586038	0
R02317	-8.816602468908371	41.64621768166735	32.82961521275897	118.3827763808812	-322.31871392988467	387.97794435540254	-125052.5520577937	0
R02315	88.028165546362	-46.02008425262482	42.00808129373706	148.12307112641884	-402.3611320855194	486.3772946729936	-195699.318905318	0
R02310	49.19725833309394	1.5268697097781112e-06	49.197259859963644	124.57442962616341	-324.52602901852663	422.92054873845393	-137248.72627242663	0
R02311	-87.47521924165835	-43.636314273585405	-131.11153351524388	174.3687169289621	-654.2176843021301	391.99461727164237	-256449.81077035362	0
R01759	85.01984721360826	-46.00213672073096	39.01771049287709	59.12916674857048	-138.36978975283438	216.40521073858852	-29943.94351131632	0
R01751	-68.80437924733768	42.97821085086423	-25.826168396473413	118.40862074209728	-381.0520306227653	329.39969382981843	-125518.42222036947	0
R01750	136.62243260742935	-88.97575989372605	47.646672713703076	137.7824765113181	-365.7007568202512	460.9941022476572	-168585.89208164054	0
R01754	25.49443086300312	-38.89335406948317	-13.398923206480047	126.17591608381346	-391.9266714579204	365.1288250449603	-143103.72505321266	0
R05838	-174.95370865482448	-42.537112224402854	-217.4908208792272	168.76462144409456	-723.7846852115108	288.8030434530565	-209031.2198937968	0
R05839	-1.2322822685241874	2.915724985084012	1.6834427165599095	143.3093938120962	-428.2447387197287	431.6116241528485	-184835.40721373435	0
R05832	-441.61473626541397	46.002347127966345	-395.61238913744734	154.01018381668834	-857.6429405875124	66.4181623126176	-56963.068034212054	0
R05833	-468.90701114425934	46.002030365473054	-422.9049807787864	217.708879528344	-1076.0316193638182	230.2216578062456	-247725.7832618773	0
R05836	-7.426681133638	81.3892510974256	73.96256996378759	107.9370936466494	-249.84871097616062	397.7738509037358	-99383.28390832193	0
R05837	-8.112267483933465	-0.8038333346651143	-8.916100818598807	136.57017986788634	-418.6266404222578	400.7944387850602	-167783.22940851402	0
R10680	58.667754593702504	-79.95957101224019	-21.291816418537735	194.1226424666341	-603.6597438184401	561.0761109813645	-338699.0614176572	0
R08967	37.320605315385144	-38.79629275226239	-1.4756874368772517	143.37363121964052	-431.5965810957988	428.6452062220443	-185001.80550853797	0
R09577	-475.32194720712687	46.00192059009235	-429.32002661703456	118.40037323255932	-784.5211463147125	-74.11890691935656	58147.84981996709	2
R09575	-460.89296439721807	87.4751486098503	-373.4178157873678	150.4289592014236	-824.7046933916387	77.86906181690301	-64218.980750403556	0
R09574	-62.13159219449608	-43.636314273585405	-105.76790646808149	146.16629986386263	-544.2668060596693	332.73099312350644	-181094.43490439266	0
R09573	-888.8873683281381	92.00384118018472	-796.8835271479529	251.9672626972636	-1552.7853152397436	-40.98173905616204	63635.842599395495	2
R09578	-847.1376240594752	92.01812485739114	-755.1194992020845	251.41190809881854	-1509.35522349854	-0.8837749056289113	1333.9302702079265	2
R04127	-44.55933110607885	-3.764694922876515	-48.32402602895535	63.53660510575422	-238.933841346218	142.28578928830729	-33996.89020363382	0
R09753	-28.600074797457186	-3.764523549199112	-32.36459834665675	199.6696617105005	-631.3735834781583	566.6443867848448	-357764.29704213096	0
R09752	-11.220153732319432	-2.4222859993725483	-13.642439731692093	167.5889039269071	-516.4091515124135	489.1242720490292	-252588.2503129661	0
R09751	45.833838074806216	-41.454348436757606	4.379489638048612	202.3897358919397	-602.7897180377704	611.5486973138677	-368635.2668201921	0
R09750	104.51392218983459	-84.42579909362405	20.088123096210552	128.70188933953216	-366.01754492238587	406.19379111480697	-148674.05418655812	0
R09754	-10.543985229430293	-3.7646278378292655	-14.30861306725933	120.76716762174448	-376.6101159324928	347.9928897979741	-131057.64257049821	0
R08963	-27.737166851958875	46.00192059009214	18.26475373813355	274.3134575247213	-804.6756188360303	841.2051263122974	-676897.2555833888	0
R03863	65.42663829355752	-42.96767977288869	22.458958520668602	278.42232465213664	-812.8080154357413	857.7259324770786	-697166.5129644647	0
R03860	-2.878240446739028	-5.948246795749582	-8.826487242488724	168.6833906520377	-514.8766591986018	497.2236847136243	-256008.8696597698	0
R03869	80.69238500407835	-86.0692788987995	-5.3768938947211495	133.49452313160384	-405.8604632895327	395.10667550009043	-160358.17836725374	0
R08962	14.067171250040245	-38.79629275226239	-24.729121502221915	72.37767795318685	-241.86215536178244	192.40391235733864	-46535.22494278542	0
R08961	-434.7250235836929	46.00192059009214	-388.7231029936007	90.9032014662657	-661.4327073923978	-116.01349859480364	76735.12246962513	2
R09448	27.50170896816832	-81.38896935110665	-53.88726038293839	78.98562524186252	-290.844136108526	183.0696153426492	-53244.72412205295	0
R04675	-440.0926558767514	46.0019179586665	-394.09073791808447	244.75415359990097	-1128.3531987177873	340.17172288161845	-383833.8516268149	0
R03954	63.47753534333634	0.05427651227934405	63.53181185561567	148.4203303206484	-381.7291791063295	508.7928028175608	-194221.05895475607	0
R03953	-337.41816780223695	1.734638780618468	-335.6835290216185	126.45346740609101	-715.0439312398913	43.676873196654526	-31230.88311480209	0
R04672	15.941901707721346	0.00021568667821725282	15.942117394399702	77.77228401883848	-217.37473466211566	249.25896945091512	-54182.60234654508	0
R04248	-340.10517395946624	-44.71379484963808	-384.8189688091043	77.15170056708754	-616.274070510367	-153.36386710784168	94514.17465176056	2
R00254	93.278385151206	-82.84963509820763	10.42875005299831	102.12499688497772	-295.9462406019348	316.8037407079315	-93756.87607114248	0
R00257	69.61749305898456	-81.04203844749964	-11.424545388515297	99.26983070048004	-309.23403748995537	286.38494671292483	-88559.9733483835	0
R00251	8.338056485127595	-39.31715991438031	-30.979103429252742	92.90776993283957	-309.70241322777144	247.74420636926598	-76726.97857576069	0
R00253	23.396101171537342	-37.78412349841716	-14.388022326879765	114.55665567939572	-358.05798936506693	329.28194471130735	-117902.03105754984	0
R08008	-411.8142648410948	42.47421076578121	-369.34005407531333	151.53242874060282	-823.9373402971219	85.25723214649507	-70246.61709587742	0
R07168	81.71847201206674	-42.856420431627846	38.8620515804389	121.4864025516414	-325.5971560744853	403.3212592353632	-131320.2549914145	0
R08000	13.707372377442539	-82.15540618187804	-68.44803380443551	131.52180244905696	-463.01344115160634	326.1173735427354	-150996.72734334573	0
R08003	-60.02328691538048	-43.559582905623074	-103.58286982100357	99.39767812160393	-401.77590418581536	194.61016454380825	-78189.67482333886	0
R08006	-36.70963854676745	-3.642108633102225	-40.35174717986945	92.29825537775848	-317.2465133131449	236.54301895340598	-75042.44801153317	0
R00787	569.1967095230343	-168.8036933676421	400.39301615539284	314.54028604178103	-543.2278419699503	1344.013874280736	-730105.7565031962	0
R00781	-302.1594596253637	-43.92362298868745	-346.0830826140512	142.89194740678317	-774.7589248344008	82.59275960629839	-63989.477631681846	0
R07416	40.859987329757594	-41.02712530494136	-0.16713797518355022	165.8862591480476	-497.8259154193264	497.49163946895925	-247664.2308320961	0
R03782	-6.770723460080205	0.0	-6.770723460080205	76.83464655694284	-237.27466313090875	223.73321621074834	-53086.223507600065	0
R03780	12.217941952599174	-35.837467824510554	-23.619525871911264	142.27188714037715	-450.4351872930427	403.1961355492202	-181613.726831944	0
R03781	-6.454095088555447	-40.84198874256077	-47.29608383111622	75.14606604688345	-272.73428197176656	178.14211430953412	-48585.461635143154	0
R03787	121.14689880588092	-42.20157471565409	78.94532409022673	241.215466514899	-644.7010754544704	802.5917236349237	-517431.74737829244	0
R06369	72.66555428257145	0.0007097913114222365	72.66626407388287	98.73872181099972	-223.54990135911632	368.88242950688203	-82463.63072937465	0
R01325	8.332962510650589	-0.003950999683681289	8.329011510967009	87.76112821666217	-254.95437313901948	271.6123961609535	-69248.76820000293	0
R01329	-9.071191050231334	-0.00020131903561093623	-9.071392369266961	111.26096835569392	-342.8542974363487	324.71151269781484	-111328.7375555033	0
R07947	-85.66818946624224	-41.09094925503258	-126.75913872127478	133.19293682171931	-526.3379491864328	272.8196717438832	-143595.34652339126	0
R07413	0.2326694151244624	1.5194930630147638	1.7521624781392118	148.6810528371064	-444.29099603318	447.7953209894584	-198951.42918140398	0
R07410	99.37800921426195	-42.93122544711992	56.44678376714228	200.88987508516024	-546.2228414883384	659.116409022623	-360024.437807927	0
R07411	-19.055571081247077	-43.63562666995904	-62.69119775120647	165.91563494298222	-560.4381025801531	435.0557070777402	-243821.79499131558	0
R07948	-603.281506190709	-41.422882953378796	-644.7043891440877	269.4166700932768	-1452.9543994239184	163.54562113574264	-237624.32973569466	0
R03254	80.50449715789136	0.4317835208707237	80.93628067876239	84.96797357377031	-173.9676400425485	335.84020140007334	-58425.32726898496	0
R03256	6.809844669561982	-0.00013859604159449646	6.809706073520488	148.3259171070491	-438.1680452476268	451.7874573946677	-197958.82707401703	0
R03250	28.700999913757013	0.007455739928786898	28.708455653685828	125.78987677116793	-348.6611746598179	406.0780859671896	-141583.66245693085	0
R03251	184.09105186806164	-44.093685831320045	139.9973660367416	201.98071540626742	-465.94478018206064	745.9395122555438	-347566.6220670229	0
R03253	-459.4829445322636	-41.85575913742667	-501.33870366969035	155.73153411467786	-968.5333060137241	-34.14410132565672	33069.699337805876	2
R04905	-38.296472342038726	-39.89717103695529	-78.19364337899418	150.52076498168572	-529.7559383240514	373.3686515660629	-197794.26035116552	0
R04907	-107.12230432949188	-0.05596006342034343	-107.1782643929123	135.04142931964492	-512.302552351847	297.9460235660225	-152638.50833595687	0
R04457	-189.89126033822674	-41.84920370381143	-231.74046404203773	194.9601923071793	-816.6210409635756	353.1401128795002	-288381.64658565196	0
R04903	53.1861771600922	-84.43391012380425	-31.24773296371205	86.46719800629391	-290.6493269825938	228.15386105516967	-66312.76616416527	0
R04809	48.68793418788204	0.0007097913123317312	48.68864397919435	76.58546237598814	-181.0677431487701	278.4450311071588	-50417.413373562325	0
R04804	6.806174542377647	0.0	6.806174542377676	136.10386252334266	-401.5054130276503	415.1177621124057	-166672.02853205532	0
R02129	46.71822074407463	-81.38896935110665	-34.67074860703224	230.09358626122486	-724.951507390707	655.6100101766424	-475285.46513799357	0
R04801	-15.625691840005116	0.0	-15.625691840004947	124.65020134140848	-389.57629586423036	358.3249121842205	-139594.89200460425	0
R10661	63.199824901343156	-165.06647599832408	-101.86665109698059	266.2764014317569	-900.6958553922512	696.9625531982902	-627751.2830293012	0
R10660	-351.998346576077	-4.527197548160274	-356.5255441242373	149.4493762515081	-804.8736728787618	91.82258463028705	-73905.58094460008	0
R10663	-522.0532111916896	46.0036233536182	-476.0495878380712	225.97769884481357	-1153.9826843725118	201.88350869636952	-232970.07329597784	0
R10662	-274.24200044776353	3.0319136516523035	-271.210086796111	138.12578414995616	-685.5874392459796	143.16726565375743	-98153.67904340844	0
R10665	54.037657538124215	-48.36847951778964	5.669178020333903	136.44672913285584	-403.67100937823363	415.00936541890144	-167527.24944006815	0
R10664	-796.2952116394529	49.03553700527027	-747.2596746341823	244.78497616608382	-1481.6146031324338	-12.90474613593085	19119.860324711997	2
R10667	-101.56922579422917	-38.52529616854298	-140.0945219627722	143.23972739140663	-569.8137041369921	289.6246602114477	-165032.10044450272	0
R10666	-40.655694796752016	0.0006170890632830607	-40.65507770768869	107.34466641085821	-362.6890769402633	281.3789215248859	-102053.06131830765	0
R09328	-9.252297301233966	-0.4413789308457581	-9.693676232079724	103.39301316650422	-319.87271573159234	300.48536326743283	-96117.06918594777	0
R09329	-41.949883947866056	47.733335785375864	5.783451837509914	207.49242339683	-616.6938183529801	628.2607220279999	-387444.5035886475	0
R05317	-182.1612462834157	-1.1428209631029065	-183.30406724651854	175.30354227608933	-709.2146940747867	342.6065595817495	-242981.60634178558	0
R05314	83.81779976396814	-1.5244004858069502	82.29339927816095	113.58873408246392	-258.4728029692308	423.0596015255527	-109349.40102935547	0
R05313	166.88385475187266	-42.980247325154885	123.90360742671801	112.57160521377013	-213.8112082145924	461.6184230680284	-98699.19277029	0
R05312	201.59345465043256	-43.265461382667176	158.32799326776538	118.60716632813663	-197.49350571664456	514.1494922521753	-101541.18568731488	0
R05310	133.5715065019053	-43.33730575014568	90.23420075175954	165.69430210264412	-406.8487055561728	587.3171070596918	-238949.20475823185	0
R06958	-24.25446229396698	81.38896935110677	57.13450705713984	124.40496929600272	-316.0804008308683	430.349414945148	-136025.01557319204	0
R06951	-103.49296595385485	0.0	-103.492965953855	149.28387485484518	-551.3445905183905	344.3586586106805	-189860.2836231679	0
R06952	-298.4948233843627	-2.273736754432321e-13	-298.4948233843632	181.67999448122242	-843.5348068280304	246.5451600593041	-207969.42396501085	0
R06954	7.00573645684068	-42.967681594364656	-35.96194513752397	154.91560457235002	-500.708758854574	428.78486857952606	-214696.3393620761	0
R06956	-19.917734208213574	-81.38961961424604	-101.30735382245962	84.60123447538496	-355.1110572486145	152.49634960369525	-54153.13993432256	0
R10485	-148.59799650416062	47.62195493009494	-100.97604157406592	101.4896160113449	-405.44488960810077	203.4928064599688	-82505.11845120465	0
R10486	-27.582036318546216	-0.4487613503520152	-28.030797668898344	64.77308981054057	-222.35006710052002	166.28847176272336	-36974.25285448448	0
R09152	-286.17991961035244	-164.30905653399972	-450.4889761443522	197.4496093799453	-1042.837804284188	141.8598519954837	-147936.81657105006	0
R09154	0.2246350408756541	39.93462091434908	40.15925595522474	54.07132135291973	-122.05470810353444	202.37322001398397	-24700.60429677916	0
R04378	25.146266158515573	37.95084974502658	63.09711590354209	119.24254221483444	-294.63051074096126	420.82474254804544	-123987.80882936413	0
R04372	-15.293570722514913	5.441327327595617	-9.852243394919471	86.2806712648585	-268.69425718949503	248.98977039965604	-66902.12140531848	0
R04370	64.32505564307576	-46.001973121489755	18.323082521585892	141.480605059717	-406.11873265756515	442.76489770073687	-179815.1191194797	0
R04371	-5.188155644265805	-0.012109335690027478	-5.2002649799558185	73.02394035797154	-224.27208605387042	213.87155609395882	-47965.42003277951	0
R04376	-433.5223385894648	-42.925347110781324	-476.4476857002461	141.9754384439941	-902.3740010322284	-50.52137036826378	45589.17111684125	2
R04374	-57.089300787137525	-0.0010005317100905133	-57.0903013188476	124.65575845473718	-431.05757668305915	316.876974045364	-136592.2205386552	0
R08492	-36.21248795260286	47.331262350555896	11.118774397953189	71.64393796744018	-203.81303950436728	226.05058830027372	-46072.05748322917	0
R08491	10.110673870259347	-81.13319142724559	-71.02251755698626	257.6047449068652	-843.8367522775819	701.7917171636093	-592197.6433866475	0
R08494	-36.21248795260294	47.349442345972655	11.13695439336982	134.32109229502402	-391.8263224917023	414.10023127844187	-162255.37076479525	0
R08499	137.59823472795478	-92.00384118018452	45.59439354777004	254.26594095928039	-717.203429330071	808.3922164256113	-579781.6698641853	0
R08498	-26.650495645023994	82.66036140588302	56.00986576085904	118.93206449392594	-300.78632772091873	412.8060592426368	-124166.41862053676	0
R09788	-17.22728673574784	-43.636314273585185	-60.863601009333145	253.6721780610586	-821.8801351925089	700.1529331738426	-575441.7873723494	0
R07779	-445.3017403707652	131.63326149938888	-313.668478871376	244.0052995742714	-1045.6843775941902	418.3474198514382	-437459.36134548654	0
R07778	-452.11515250384	45.913070561660994	-406.20208194217895	141.82876456361203	-831.6883756330151	19.28421174865713	-16038.454744603752	0
R00068	-322.6756817916304	0.007179470805652954	-322.6685023208247	199.1223072988984	-920.03542421752	274.6984195758705	-252732.2769863683	0
R08279	-84.50687144690636	-41.491027550413655	-125.99789899732004	72.38291039047174	-343.1466301687352	91.15083217409513	-31278.10089761668	0
R08278	16.092875140738386	0.0009551042174962275	16.093830244955882	111.49654840604087	-318.39581497316675	350.5834754630785	-111624.31138619207	0
R08277	-7.74132847510191	-81.39565868226714	-89.13698715736903	128.8910564029358	-475.81015636617656	297.53618205143835	-141570.73730649002	0
R07772	22.61127336954854	-49.43675410583815	-26.82548073628962	183.6604459912495	-577.8068187100381	524.1558572374589	-302860.8283786091	0
R08275	-416.1393596341177	46.001002908934204	-370.13835672518326	46.3985486041385	-509.33400253759874	-230.94271091276775	117626.9753060836	2
R07775	371.85467441777786	-91.55480880629464	280.2998656114832	139.53924813014459	-138.31787877895056	698.917610001917	-96672.801256719	0
R03069	-4.109274538387297	0.08942110589823926	-4.019853432489072	83.53357887019428	-254.6205900430719	246.58088317809376	-62784.56996814801	0
R03067	-69.23748511132885	-44.02838665917574	-113.26587177050487	87.87095341875063	-376.87873202675684	150.34698848574703	-56662.582384549736	0
R03066	-94.67984245025002	-0.0034168528137143994	-94.68325930306372	81.07006189481145	-337.89344498749807	148.52692638137063	-50186.27482840583	0
R03064	19.475970155101095	0.042551321946575626	19.518521477047674	129.82920939971433	-369.9691067220953	409.00614967619066	-151319.63983954387	0
R08933	43.24008958425429	-39.919239821084375	3.320849763170372	152.00248026987447	-452.6865910464529	459.32829057279383	-207931.75803059267	0
R00445	43.8252882102596	-42.995454528674834	0.829833681584546	134.9789467575902	-404.10700659118606	405.76667395435516	-163973.15598615626	0
R00446	88.31719628378193	-43.01376048113685	45.3034358026448	213.60080136338559	-595.4989682875117	686.1058398928013	-408575.31979220005	0
R00448	-240.00438354679628	6.034938072449679	-233.96944547434646	132.4924397080197	-631.4467645984056	163.5078736497127	-103246.51780247595	0
R06428	-54.6246078753565	-2.272385895448295	-56.89699377080467	141.90357526469273	-482.60771956488287	368.8137320232735	-177992.35415596585	0
R06429	-63.2453638486404	48.27790901468768	-14.967454833952615	151.98360972776996	-470.9182840172625	440.9833743493573	-207667.13392874144	0
R06420	-30.77617335312036	46.00192059009226	15.225747236971984	129.12905411174606	-372.1614150982662	402.6129095722102	-149836.990163224	0
R06421	9.179677688489534	-43.636314273585185	-34.45663658509557	94.60128499533386	-318.2604915710972	249.347218400906	-79357.36830015806	0
R06422	62.08244326571911	0.0	62.08244326571912	93.50574114196274	-218.4347801601691	342.5996666916073	-74835.68287672846	0
R06427	111.77518757833137	-79.90660216486276	31.868585413468622	242.8289580850819	-696.618288841777	760.3554596687143	-529677.5192259225	0
R02338	-358.11992454642547	-0.0010566795568252019	-358.12098122598235	115.28760037435065	-703.9837823490343	-12.258180102930396	8629.559993576615	2
R05506	-12.571903581279912	0.04488315778235119	-12.52702042349756	82.2551105879585	-259.29235218737307	234.23831134037795	-60736.20271984483	0
R05504	35.76222672017025	39.935522005617635	75.69774872578785	207.16024925813358	-545.7829990486129	697.1784965001884	-380508.1706920757	0
R00022	10.607913351655725	-0.08841854666889049	10.51949480498672	45.46292275793791	-125.869273468827	146.90826307880042	-18491.23634029592	0
R00023	66.12773030808803	-85.93113275902668	-19.80340245093865	230.20214103749456	-710.4098255634223	670.803020661545	-476545.0568955849	0
R05501	2.3529263258487525	39.93462091434908	42.287547240197846	157.71835065979394	-430.867504739184	515.4425992195796	-222087.46656201954	0
R05814	-3.149334005424862	100.2282709680394	97.07893696261452	229.3156601608487	-590.8680435199317	785.0259174451606	-463846.7279532614	0
R05815	42.21123130788533	-69.32603360238409	-27.114802294498762	163.4526406817803	-517.4727243398397	463.2431197508422	-239715.67920915489	0
R09513	-632.2831667107987	40.4984052209589	-591.7847614898399	166.45873873391992	-1091.1609776915996	-92.40854528808012	100832.59862359996	2
R05810	49.859323800116435	12.354770012230913	62.21409381234747	228.015897042002	-621.8335973136586	746.2617849383535	-464050.6502659282	0
R05811	44.39313570884679	-90.08330568801851	-45.690169979172076	169.3885208228268	-553.8557324476525	462.4753924893083	-256144.6472461814	0
R05812	-3.14519330039775	42.96767414664055	39.8224808462428	216.91896989257347	-610.9344288314777	690.5793905239633	-421898.72551254736	0
R05813	17.65030661122421	-29.768474196621128	-12.118167585397034	226.2183257428249	-690.7731448138718	666.5368096430777	-460425.72813135386	0
R00868	53.84745508696165	-42.970068038497175	10.87738704846447	122.04817237115057	-355.26713006498716	377.0219041619162	-133943.4898632406	0
R04141	34.920807201698054	-42.09503957220346	-7.174232370505423	89.54923623653319	-275.82194108010503	261.47347633909413	-72120.12178481184	0
R04140	19.66398208108092	-1.5544843000957655	18.10949778098518	138.3239049142425	-396.8622169617423	433.0812125237127	-171873.5701266401	0
R04142	1.1973288174483514	43.247082138439616	44.444410955887975	115.83107669115128	-303.04881911756587	391.9376410293418	-118776.23928166648	0
R04144	-10.187048607492443	-38.73062340295417	-48.9176720104465	127.95247519288804	-432.77509758911066	334.9397535682176	-144953.58453695802	0
R04148	-12.078473741782998	-40.941393703166	-53.019867444949	127.19404213213505	-434.6019938413542	328.56225895145616	-142793.81284132216	0
R00028	24.289486413081192	-0.00020131960756941683	24.289285093473612	81.13815755575844	-219.1251875738017	267.7037577607489	-58660.636133535685	0
R03885	3.784010366386497	-0.0024796965864055664	3.7815306698000763	124.34155301482129	-369.24312837466385	376.806189714264	-139133.09628103187	0
R03887	-28.254452443780107	-2.736885824814152	-30.991338268594408	90.4608628599487	-302.37392684844053	240.39125031125167	-72688.04633661959	0
R03883	58.353724330464566	-46.001920590092475	12.351803740371963	156.121727348173	-456.0133783041471	480.716985784891	-219213.3766959548	0
R05766	-58.19652159343252	-43.636314273585185	-101.8328358670176	125.04397359683372	-476.9647566575188	273.2990849234836	-130354.0315352519	0
R05767	18.23053711606599	0.4568972751038984	18.687434391169973	114.66800202306007	-325.31657167801023	362.6914404603502	-117989.53598752027	0
R05762	15.07003216947183	-0.006401034255588911	15.06363113521624	102.36285108869144	-292.0249221308581	322.15218440129064	-94076.46656407269	0
R05760	58.57620895813591	-39.91923902265285	18.65696993548289	121.51485926238121	-345.8876078516608	383.2015477226265	-132544.6666668333	0
R05761	20.41542211045939	-0.006401034255588911	20.409021076203803	74.51004192912379	-203.1211047111676	243.93914686357516	-49549.18899322913	0
R05768	-23.354774177289077	-2.8163613799549694	-26.17113555724405	94.09855721529242	-308.4668072031213	256.1245360886332	-79005.9178936413	0
R10346	1.3079399596417147	-0.0002080525495529173	1.3077319070921476	103.19435294137628	-308.2753269170367	310.890790731221	-95839.9601481632	0
R10344	23.03989353145033	-41.772656194949306	-18.73276266349899	116.3478857064138	-367.7764197827404	330.31089445574236	-121480.55817816756	0
R10341	-17.530579975636552	-43.63631427017708	-61.16689424581386	80.66643737251627	-303.1662063633627	180.83241787173492	-54822.27811368823	0
R02936	64.43840255036093	-48.39754193158228	16.040860618778428	34.783868216381734	-88.31074403036678	120.39246526792364	-10631.948183460428	0
R02937	-29.729015537487502	-0.5145607423575456	-30.243576279844998	70.9388894007359	-243.06024448205272	182.57309192236272	-44376.26035849377	0
R02933	13.494632542224279	-41.45458971964649	-27.959957177422208	114.05493509167827	-370.12476245245705	314.2048480976126	-116294.99476353926	0
R04887	-56.81500489493067	-39.87926285788154	-96.6942677528123	132.47410886193705	-494.1165943386234	300.7280588329989	-148594.7242526266	0
R08825	-81.70284481214401	-0.2979122201716109	-82.00075703231563	109.48874975782984	-410.4670063058051	246.46549224117385	-101165.95275792127	0
R00276	176.93993321662597	0.00013816926549736766	176.94007138589146	100.7471613727048	-125.30141273222296	479.18155550400587	-60042.125859876054	0
R00275	-117.44603773221304	83.07503877801783	-34.37099895419519	184.25222613866683	-587.1276773701958	518.3856794618052	-304358.57996438054	0
R00274	-308.7542349647378	-1.37466408047635	-310.128899045214	102.9601615698736	-619.0093837548347	-1.2484143355931678	772.7801885462281	2
R00273	-248.1453518910164	84.42922201776969	-163.7161298732467	132.794985382484	-562.1010860206986	234.66882627420526	-131907.60210393346	0
R00272	-72.88234469590952	42.97280529423804	-29.90953940167151	65.43362268211632	-226.21040744802048	166.39132864467746	-37639.45024852997	0
R00271	2.0758450453240016	-44.54697686476614	-42.471131819442114	123.43035595485577	-412.7621996840094	327.8199360451252	-135311.67790225716	0
R00270	38.470609713331044	3.0728679703787947	41.543477683709824	97.8559529519238	-252.02438117206157	335.11133653948133	-84456.22721510526	0
R02680	32.54871752250367	-46.00192059009232	-13.453203067588733	68.40809022886425	-218.6774737541815	191.77106761900401	-41936.01260606612	0
R02684	55.53855606522245	-46.002217624420155	9.536338440802297	139.62852607208634	-409.34923977545685	428.4219166570612	-175374.18588671213	0
R00279	-93.89023758726536	-3.0473773844539096	-96.93761497171936	129.46278916503587	-485.325982466827	291.45075252338825	-141448.62280910945	0
R08060	5.907338443754328	6.056011556982597	11.963350000736911	88.77598737845034	-254.3646121346141	278.2913121360879	-70787.46167192883	0
R08067	0.8313247285649936	81.38814865683105	82.21947338539609	66.71996887906711	-117.94043325180523	282.37938002259745	-33303.9464212413	0
R08820	-142.45065465920743	41.18590113732296	-101.26475352188436	149.63653057283437	-550.1743452403875	347.6448381966188	-191265.2712310252	0
R06301	-45.32862125884776	-43.63631427358565	-88.96493553243342	182.50907766768643	-636.4921685354927	458.56229747062594	-291871.3111256964	0
R06303	-59.79887048667357	-43.63631427358565	-103.43518476025929	145.8674773918861	-541.0376169359176	334.167247415399	-180797.05119966264	0
R06302	-46.691962882462505	-43.63631427358565	-90.32827715604822	134.27308656553578	-493.14753685265566	312.4909825405591	-154104.15832854292	0
R06305	-121.20655459200884	-43.63631427358565	-164.84286886559445	172.29315086550298	-681.7223214621033	352.0365837309145	-239991.19710062715	0
R06304	-51.04835345238279	-43.63631427358565	-94.68466772596844	156.8488653094771	-565.2312636543998	375.8619282024628	-212448.91263745734	0
R06307	1.2148975486834672	-0.04672022608770021	1.1681773225957386	147.3908698542981	-441.0044322402985	443.34078688549005	-195515.25200940282	0
R01908	8.020723174568047	47.5180227535368	55.53874592810462	134.99112310105536	-349.4346233750615	460.51211523127074	-160918.87754549205	0
R01308	-51.369297338274286	84.42056642840527	33.05126909013109	136.3608799016133	-376.0313706147088	442.13390879497086	-166256.21971941154	0
R01305	-433.17393215364854	-82.1397020588795	-515.313634212528	155.35089821840427	-981.3663288677408	-49.26093955731517	48343.02740993807	2
R01654	-14.573782246355107	-47.958221518034975	-62.53200376439032	118.91510676376892	-419.2773240556971	294.2133165269165	-123356.97205495732	0
R01302	52.14649714782957	-1.499602891980004	50.64689425584953	138.1910776155033	-363.9263385906604	465.2201271023594	-169305.85749504328	0
R01651	-21.173991326205172	-1.5018201664910862	-22.675811492696482	127.75981382833328	-405.9552529776963	360.6036299923034	-146388.93783820112	0
R07430	-441.1201447081952	46.00192059009236	-395.1182241181027	85.19813778367428	-650.7126374691256	-139.52381076707985	90789.90689398973	2
R07432	23.40765747899559	0.10466026750509627	23.51231774650023	90.57122143787235	-248.20134656711684	295.2259820601173	-73275.4862889206	0
R07433	-14.784603790411891	-0.06348564272423117	-14.848089433136124	132.5423611451656	-412.4751728686329	382.7789940023606	-157886.83172160506	0
R07437	-56.43349589039329	46.028267469758596	-10.405228420634245	163.5795189057192	-501.14378513779184	480.33332829652335	-240716.0622703533	0
R05155	-465.27265656195124	-41.50120443599803	-506.7738609979492	188.7832659399611	-1073.1236588178326	59.57593682193408	-63932.34729985394	0
R05157	-476.5240254658984	42.967447367163686	-433.5565780987347	166.04468576319755	-931.6906353883272	64.57747919085796	-60166.23261910694	0
R05156	-388.73929357833464	82.81561757534172	-305.92367600299303	161.24252338868857	-789.6512461690587	177.8038941630727	-140403.06659958177	0
R05150	16.199693948647564	-46.001914963844	-29.80222101519621	146.87490769401296	-470.4269440972351	410.8225020668427	-193261.97421368485	0
R05153	-555.6191376646649	-84.26769771502686	-639.8868353796918	138.16422592979276	-1054.37951316907	-225.39415759031348	237650.9821512274	2
R08608	-230.10326637121582	-0.02676353891229155	-230.1300299101281	148.92198943400828	-676.8959982121529	216.63593839189673	-146639.9997664094	0
R07091	19.340368491570533	0.0533293493264182	19.393697840896948	148.55660653720028	-426.276121770704	465.06351745249776	-198245.47259669282	0
R02107	-141.9437342694569	-0.031026741754359925	-141.97476101121129	101.86593902122158	-447.57257807487605	163.6230560524534	-73233.19302988652	0
R02106	-122.09704826984535	0.09660760347327367	-122.00044066637207	186.72626996361984	-682.1792505572316	438.17836922448737	-298916.19152795075	0
R02103	35.186041219820645	-42.998568345377684	-7.81252712555704	156.08728276464026	-476.07437541947786	460.4493211683638	-219208.12298755132	0
R02101	-32.16000152860022	0.23598781121893356	-31.92401371738117	115.93518000314621	-379.72955372681986	315.8815262920574	-119949.55100942966	0
R05487	-434.48978125982694	42.936139367320536	-391.55364189250673	131.96328496043805	-787.4434967738208	4.3362129888074605	-3414.5227186626075	0
R05486	-325.7633357127138	-41.45426320040974	-367.2175989131235	148.35388408688308	-812.2792511737728	77.84405334752569	-63231.109361459385	0
R05483	-86.71744869053757	41.454348436757606	-45.26310025377995	156.24003049093938	-513.9831917265981	423.4569912190382	-217649.77590570325	0
R05481	-80.54849782856532	204.23305907348626	123.68456124492089	77.40604325509902	-108.53356852037615	355.9026910102179	-38627.38910134375	0
R09651	-10.120406701198247	-1.606969158499396	-11.727375859697759	66.60474809647262	-211.5416201491156	188.08686842972008	-39788.200876396535	0
R10135	8.164318429012894	-43.02885316596819	-34.86453473695536	88.43796158603683	-300.1784194950659	230.4493500211552	-69175.92166301559	0
R09308	-69.855166365618	0.004079264360640877	-69.85108710125735	133.6524770433048	-470.8085182311718	331.10634402865713	-155887.68720907267	0
R05488	-303.7600283317252	-44.49162066481864	-348.2516489965437	203.35786683500103	-958.3252495015468	261.82195150845945	-250910.58700432628	0
R06932	-376.082885049295	-41.41304835490285	-417.49593340419784	195.53782710793843	-1004.109414728013	169.11754791961744	-169812.52206180376	0
R06933	-7.837753513651818	-0.15755906725684102	-7.99531258090866	142.46932941302032	-435.4033008199696	419.4126756581523	-182613.66338729483	0
R06930	-423.5183601918583	42.967676679579704	-380.5506835122787	159.6977478211874	-859.6439269758409	98.54255995128351	-84711.5132107736	0
R06931	147.4887949310262	-43.01099052734752	104.47780440367876	165.12853505908026	-390.90780077356203	599.8634095809197	-234491.2862038077	0
R08600	-18.796571217670305	-41.46317724342696	-60.25974846109728	82.2688700918177	-307.06635873655034	186.54686181435585	-57282.265591064686	0
R05371	50.34924934402608	-41.45466579341771	8.894583550608377	80.89046820694399	-233.77682107022358	251.56598817144038	-58810.29700410881	0
R05370	107.13769626388878	-41.45435099641676	65.683345267472	83.99079782085512	-186.2890481950934	317.6557387300374	-59175.78522172793	0
R05373	-74.15933456553466	47.490237857977256	-26.669096707557856	47.082794947121926	-167.91748154892363	114.57928813380792	-19239.865501097494	0
R07121	37.392436105402005	-1.1337536278688276e-06	37.3924349716483	82.36890241155405	-209.71427226301384	284.4991422063105	-59663.530567248075	0
R05377	-44.181203829913606	42.97440026068893	-1.2068035692246897	122.53801008599228	-368.8208338272016	366.4072266887522	-135138.61886765805	0
R05376	59.83605410839762	-41.45512037127293	18.38093373712468	125.00372775491553	-356.63024952762186	393.39211700187127	-140295.5288485768	0
R05136	-74.27290713347674	0.0643366351108483	-74.20857049836593	70.86620081575876	-286.8071729456422	138.39003194891035	-39691.253827124085	0
R04688	58.192961884108804	-46.062557914659116	12.130403969449219	63.86221632505024	-179.45624500570148	203.71705294459994	-36558.297365065584	0
R04682	52.1999080513865	-46.00192059138249	6.197987460004015	145.677787408543	-430.835374765625	443.231349685633	-190959.74464968347	0
R10487	-444.0559029376323	-1.306095927602513	-445.36199886523474	104.61513163918544	-759.2073937827911	-131.51660394767842	99848.37812228047	2
R04424	-7.4547694596988086	-0.003541509060767112	-7.45831096875952	124.37368610283843	-380.57936927727485	365.6627473397558	-139163.69775075978	0
R04350	115.97117462764477	0.006344923313022832	115.9775195509578	109.60915855445484	-212.84995611240674	444.8049952143223	-94676.72370994778	0
R04420	-26.98701911205421	0.0026132338629736296	-26.984405878191296	83.04896497078414	-276.13130079054366	222.16248903416115	-61346.017083867824	0
R08210	108.93381856632368	-42.96767977288874	65.96613879343501	85.52153031363423	-190.5984521474677	322.5307297343377	-61473.857857358	0
R08213	-8.444078210018347	-44.541480896702716	-52.985559106721105	134.3460692405145	-456.0237668282646	350.0526486148225	-159632.32740954222	0
R08215	7.803535884395387	1.53480379085795	9.338339675253337	137.75590322271236	-403.92936999288366	422.60604934339034	-170702.9952664572	0
R08217	318.2927480316196	-41.782707430809644	276.51004060081016	83.70007047712409	25.4098291694379	527.6102520321824	13406.48637218183	1
R02740	11.015280247095234	-0.007027400753884193	11.008252846341293	51.830299282515675	-144.48264500120573	166.4991506938883	-24056.23768270732	0
R02749	-21.610183309351672	0.05935282380772833	-21.550830485543884	117.89437422931118	-375.2339531734774	332.13229220238964	-124627.31297967119	0
R02748	9.39986613656697	0.3542308931659193	9.754097029732977	84.88651985860085	-244.9054625460696	264.4136566055355	-64756.34887447628	0
R00428	13.00927153882185	-6.363292397493353	6.645979141328097	215.4608739047091	-639.7366425727993	653.0286008554554	-417766.32461528154	0
R00424	-126.66279973624931	-41.53975307480579	-168.20255281105577	115.97443916413378	-516.1258703034571	179.7207646813456	-92758.53608276232	0
R00425	105.06022576693545	-124.08400408066154	-19.023778313726325	193.6866051769367	-600.0835938445364	562.0360372170836	-337268.60508336924	0
R06443	142.00623805725627	-3.799931502480376	138.20630655477615	111.72239877366522	-196.9608897662196	473.3735028757718	-93236.06631816411	0
R06117	80.83787658242929	-42.96767977288869	37.87019680954052	941.2295671162668	-2785.81850453926	2861.558898158341	-7971783.730318481	0
R06446	-31.37719664654196	81.38897220129297	50.011775554751004	240.8628868204205	-672.5768849065105	772.6004360160126	-519633.19453306147	0
R06447	-432.3656220932571	-349.0905013980764	-781.4561234913341	651.6163722241246	-2736.305240163708	1173.39299318104	-3210761.3960126573	0
R06448	-1131.3522082789314	701.7781592645006	-429.57404901442897	931.3703551490863	-3223.685114461688	2364.53701643283	-7622522.782468166	0
R06449	-921.3147217759661	91.14696204864114	-830.1677597273242	326.0904723984225	-1808.439176922592	148.1036574679433	-267836.4564105529	0
R02356	-437.31061175774585	46.001920587052496	-391.3086911706931	156.39344176304658	-860.4890164598329	77.87163411844665	-67007.68585270212	0
R02359	-93.52354174929856	39.90068796622211	-53.62285378307641	69.28857161353226	-261.4885686236732	154.24286105752034	-40332.74495835109	0
R01465	63.037787308193295	-44.6868623824489	18.35092492574438	125.96828738207957	-359.5539372204944	396.2557870719831	-142475.3283881374	0
R01467	8.780697251435528	0.0	8.780697251435528	128.83854547814894	-377.7349391830113	395.29633368588236	-149317.23656410413	0
R01466	-40.25238119720336	-0.06885076294315695	-40.321231960146754	92.81184654807844	-318.75677160438204	238.11430768408852	-75900.54799019256	0
R00848	-35.799107685470524	44.608595618930615	8.809487933460332	143.81592724772057	-422.6382938097014	440.25726967662206	-186069.58129344517	0
R00846	-108.41496098491392	0.11683678484669713	-108.29812420006728	81.48588545544767	-352.7557805664103	136.15953216627577	-48031.062050871864	0
R00847	28.25047451096043	-39.0104726948457	-10.759998183885042	121.39082258904905	-374.93246595103216	353.4124695832621	-132505.80871869664	0
R00841	-15.197429445957825	-0.34057131298945365	-15.538000758947193	86.64106248508034	-275.4611882141882	244.38518669629383	-67318.63390930732	0
R09534	39.70752628954955	-0.4605103733278355	39.247015916221706	51.456359888153656	-115.12206374823928	193.61609558068267	-22289.484498124537	0
R04169	-83.36416159843577	-39.92468174200934	-123.28884334044506	115.14616954009865	-468.727351960741	222.1496652798509	-104127.62434558949	0
R04163	70.45646211433922	-42.96767977288846	27.48878234145059	123.74222740332058	-343.7378998685112	398.71546455141225	-137053.61643000026	0
R04161	0.0	0.0	0.0	58.68284041332226	-176.04852123996682	176.04852123996682	-30993.08183077904	0
R04166	-74.96724834350653	4.263256414560601e-14	-74.96724834350653	75.05663076013491	-300.13714062391125	150.2026439368982	-45081.39206537209	0
R04165	6.925643387087803	-1.609331775398459e-06	6.925641777756027	73.68090804282009	-214.11708235070427	227.96836590621632	-48811.921376096805	0
R09796	-3.4511168626874564	41.455156745491955	38.004039882804506	130.59621456691806	-353.7846038179497	429.7926835835586	-152054.0342854627	0
R09795	20.546412785460287	-0.14740737287628747	20.399005412583907	92.54972958317649	-257.25018333694555	298.04819416211336	-76672.95259144921	0
R09794	-15.867934143542776	41.454907677884044	25.58697353434127	92.36953529072714	-251.52163233784015	302.69557940652265	-76134.48623377693	0
R09793	13.527689534823038	-43.63631267475989	-30.108623139936753	166.72130964335773	-530.27255207001	470.0553057901365	-249257.42661538452	0
R09790	-82.09835093620687	-1.8474111129762605e-13	-82.09835093620687	157.86780868958087	-555.7017770049495	391.5050751325357	-217560.06595760636	0
R09798	-349.6111611379444	1.4163323770795555	-348.1948287608645	224.30360897776671	-1021.1056556941646	324.71599817243555	-331569.34222824994	0
R03418	-3.4673006229486423	8.477813253193744e-06	-3.467292145135616	189.37477338949108	-571.5916123136088	564.6570280233376	-322753.2210520701	0
R10584	-72.99090498664509	-43.636314273585405	-116.6272192602304	194.92136644567344	-701.3913185972508	468.13688007678985	-328347.1436010627	0
R10585	-82.74163242352459	-43.63631427358565	-126.37794669711023	130.2053216388305	-516.9939116136019	264.2380182193813	-136609.4466362641	0
R10581	35.650806997097895	-0.0006275887394622259	35.65017940835843	142.73031853518006	-392.5407761971818	463.8411350138986	-182076.55917053754	0
R10582	25.667694589355047	-0.0004264986851012509	25.66726809066972	134.74969513679443	-378.5818173197136	429.916353501053	-162758.51440389306	0
R10583	-28.32713557073453	1.518940090348096	-26.808195480386413	125.75754210095914	-404.0808217832638	350.464430822491	-141615.955212556	0
R10588	-53.48149302138654	-39.905357554047214	-93.38685057543378	125.7181739589275	-470.54137245221636	283.7676713013487	-133524.429511706	0
R10589	-91.44411780224993	41.40769457912029	-50.03642322312953	116.812190438102	-400.4729945374355	300.40014809117645	-120302.14686556252	0
R05746	-828.4487336402808	-86.28459848928678	-914.7333321295673	181.51862911218294	-1459.289219466116	-370.17744479301837	540195.954475965	2
R05748	-203.20560275264046	40.19395449657918	-163.01164825606122	131.71644946100912	-558.1609966390886	232.13770012696614	-129570.2100603733	0
R05749	-67.50379620606373	-0.02319242437806679	-67.52698863044156	144.8786164172009	-502.1628378820443	367.10886062116117	-184348.42726116613	0
R10360	-195.22610809783782	-87.27262854717048	-282.4987366450082	133.84716485666237	-684.0402312149953	119.0427579249789	-81430.03565547329	0
R02919	-76.43052855266205	-0.000490987572220547	-76.43101954023427	151.15343684323287	-529.8913300699329	377.02929098946436	-199784.55247773105	0
R10362	-427.8720641429298	46.00191949254486	-381.8701446503848	290.8116316230648	-1254.3050395195794	490.56475021880965	-615317.8384101164	0
R10365	-60.058466093566274	-43.636314273585405	-103.69478036715157	108.14909654966836	-428.14207001615677	220.75250928185352	-94513.43628519359	0
R10366	-434.3352258789273	46.00191739538536	-388.3333084835421	158.13822601820138	-862.7479865381462	86.08136957106207	-74266.52827587983	0
R10367	-1276.9302899029851	138.0057615892895	-1138.9245283136936	386.584870212236	-2298.679138950401	20.830082323014494	-47881.67569853293	0
R02912	-125.01242485830471	-0.06314536509410118	-125.0755702233988	129.1292358139391	-512.4632776652162	262.31213721841846	-134425.33761031865	0
R02914	10.180444076471217	-0.7708542182789557	9.409589858192275	124.51667894063988	-364.14044696372736	382.95962668011185	-139451.08962835814	0
R02915	107.57585176025448	-46.67255276344394	60.90329899681018	106.90197062189225	-259.80261286886656	381.60921086248686	-99143.07007690037	0
R00211	-209.0220968453109	41.50104468621839	-167.5210521590926	131.70771524294912	-562.6441978879401	227.60209356975483	-128058.99737417053	0
R00213	-125.384266086837	38.413629869643934	-86.97063621719303	125.93125256789841	-464.7643939208882	290.8231214865022	-135164.23179585507	0
R00212	21.0538252867255	-0.044337357176090116	21.00948792954944	79.413664434072	-217.23150537266656	259.25048123176543	-56317.37230656464	0
R00215	24.131691819416176	0.01606427239056529	24.147756091806517	17.892063720112716	-29.528435068531635	77.82394725214466	-2298.019373211785	0
R00214	13.76983179001644	0.016064272390536868	13.785896062407119	136.8039174083451	-396.6258561626281	424.1976482874424	-168247.75543418026	0
R00219	59.24126067324971	-42.974939761133435	16.266320912116214	74.83764705906825	-208.24662026508847	240.7792620893209	-50141.46756002305	0
R00218	30.171816560207677	42.973979600954074	73.14579616116174	319.76286164098116	-886.1427887617817	1032.4343810841053	-914884.2816674131	0
R08044	-519.7682112187788	128.90281889337643	-390.86539232540235	124.21023475639404	-763.4960965945845	-18.23468805622025	13922.113153544053	2
R08047	-283.0551518850988	85.9312517028376	-197.12390018226125	128.20136440052087	-581.7279933838238	187.4801930193013	-109062.47648433014	0
R08043	-236.71305933367995	42.96783895767778	-193.74522037600224	124.60434932315542	-567.5582683454685	180.06782759346405	-102198.9844136768	0
R07837	-475.560531499277	86.73681581770201	-388.82371568157487	151.7750703538571	-844.148926743146	66.50149537999636	-56137.165951838215	0
R09825	-8.294528266689667	-2.272812080270114	-10.567340346959556	137.28560151137046	-422.42414488107084	401.2894641871518	-169514.3587590407	0
R06293	-470.79979781514015	4.538307357219082	-466.261490457921	219.15421013638542	-1123.724120867077	191.2011399512352	-214857.33290048476	0
R06523	-76.04508150921762	-43.636314273585405	-119.68139578280308	699.1243712108397	-2217.054509415322	1977.6917178497158	-4384650.341292048	0
R09245	-153.17204130896175	-130.9089380242781	-284.08097933324075	387.39162574397835	-1446.2558565651761	878.0938978986943	-1269948.4424501304	0
R08829	37.1788203700105	-0.30704337058739384	36.871776999423105	247.0270796626873	-704.2094619886387	777.9530159874851	-547841.8748409856	0
R09244	-378.03733430507117	-305.4541887233163	-683.4915230283882	568.9236238402577	-2390.262394549161	1023.279348492385	-2445906.145820114	0
R09247	-204.22938841194923	-174.54525069903775	-378.77463911098704	333.3756894340455	-1378.9017074131234	621.3524291911496	-856783.925516968	0
R09246	-102.11469420597471	-87.2726253495191	-189.38731955549386	176.78405872092475	-719.739495718268	340.9648566072804	-245405.87395217552	0
R07183	-408.4290609974804	-41.32149179682585	-449.7505527943063	72.74541051894778	-667.9867843511496	-231.5143212374629	154648.50697465194	2
R07184	-457.6533074755976	-43.00890137765271	-500.66220885325026	64.17730219804608	-693.1941154473884	-308.130302259112	213594.1123170416	2
R07186	-403.0704182212237	-42.863239516284686	-445.9336577375084	140.68456004208429	-867.9873378637612	-23.87997761125553	20727.518195039906	2
R07188	-403.70359188022036	42.96878958653007	-360.73480229369017	154.93874623492871	-825.5510409984763	104.08143641109592	-85924.53817779696	0
R07634	-205.90348136204793	-3.8897074204956112	-209.79318878254352	157.07908766970846	-681.030451791669	261.44407422658185	-178051.37598878363	0
R07633	-221.91743597506147	-0.9496161546128974	-222.8670521296744	99.1514763196859	-520.3214810887322	74.58737682938335	-38809.41438238812	0
R07630	-71.13176711149869	-43.636314273585405	-114.76808138508407	142.22291606369174	-541.4368295761593	311.9006668059912	-168874.50817812586	0
R03742	-28.486297914304657	42.203426265447476	13.717128351142831	232.85329640024852	-684.8427608496028	712.2770175518884	-487797.7591899562	0
R01678	8.169026862529847	-0.00020131960756941683	8.168825542922264	90.12811096228788	-262.2155073439413	278.55315842978587	-73040.95775992358	0
R01676	-44.88284808777888	40.12680611455092	-4.756041973227951	236.89476072645598	-715.4403241525958	705.9282402061398	-505049.5290015522	0
R07988	51.4839125041044	99.65659275640706	151.14050526051057	255.00537784799846	-613.8756282834851	916.1566388045062	-562406.232252202	0
R07989	38.24860486320415	99.58102103606028	137.82962589926444	257.6546841632669	-635.1344265905362	910.7936783890652	-578476.4206659242	0
R07452	-435.7321094520357	46.00192059009236	-389.7301888619436	168.42073129573885	-894.9923827491601	115.53200502527297	-103400.26446135699	0
R07982	19.94346410438328	-41.35540179287966	-21.41193768849638	131.94363948910106	-417.2428561557995	374.4189807788068	-156223.64493909274	0
R07983	-517.1454729558386	-41.46428675330362	-558.6097597091422	138.13759871894177	-973.0225558659674	-144.19696355231684	140306.8980237871	2
R07456	-273.84863319485385	-43.0580795178464	-316.9067127127	260.1584026073704	-1097.3819205348113	463.5684951094113	-508711.6854625981	0
R07986	-3.4968167431013057	-0.001319270951015028	-3.4981360140523066	129.42770352086217	-391.7812465766388	384.78497454853414	-150751.53699258494	0
R03298	-18.824353453934922	54.2251331158709	35.40077966193643	128.11585888303262	-348.9467969871614	419.74835631103434	-146469.84447536114	0
R03291	83.62757226941676	-84.42162414384235	-0.7940518744258043	169.39979757344622	-508.99344459476447	507.40534084591286	-258265.99224294172	0
R03295	-20.88634992041716	3.037676293864933	-17.848673626552454	178.1154537340121	-552.1950348285889	516.4976875754841	-285207.45857962995	0
R03296	0.03255302040611241	0.0	0.03255302040611241	65.75643533981788	-197.23675299904755	197.30185903985972	-38915.17803769772	0
R03297	67.76461118601037	37.41266916001655	105.17728034602716	82.75996981403149	-143.10262909606737	353.45718978812164	-50580.65313158785	0
R06877	-105.3337291819457	81.99908762957318	-23.334641552372545	87.20831407631167	-284.9595837813075	238.29030067656242	-67903.10489991585	0
R06589	21.11709656320591	-0.32790486654619144	20.789191696659827	147.82855451758988	-422.6964718561098	464.2748552494295	-196247.34328543997	0
R06876	-15.001444051622924	41.86622211379432	26.864778062171354	133.77479943610572	-374.4596202461458	428.1891763704886	-160339.55637720312	0
R06585	-594.6135767520427	87.46524305979142	-507.14833369225136	148.16074970991082	-951.6305828219838	-62.666084562518904	59634.962575401594	2
R03502	-19.010533737330547	3.207613127701393	-15.802920609629213	74.43510798710247	-239.10824457093662	207.5024033516782	-49615.535409670214	0
R05177	9.013896948095862	98.20782139059428	107.22171833869015	181.80424289134663	-438.1910103353498	652.6344470127301	-285978.5477161605	0
R05174	-68.0305793918094	4.263256414560601e-14	-68.0305793918094	94.60376814165156	-351.8418838167641	215.78072503314525	-75920.696787009	0
R05172	45.013456068703356	0.22381204899005525	45.23726811769345	142.92719789936683	-383.54432558040713	474.01886181579385	-181807.24466753085	0
R05171	-99.02454315665871	81.13218483638948	-17.89235832026924	95.64687063802977	-304.83297023435847	269.04825359382005	-82014.77827937111	0
R05170	28.771801663617936	-1.5546887874279631	27.21711287618996	79.55261357130573	-211.4407278377272	265.87495359010705	-56216.7937009142	0
R09498	61.28773778912185	-42.96767977288874	18.320058016233077	223.09512133300282	-650.9653059827754	687.6054220152417	-447607.2739375672	0
R00989	-54.90314074567067	4.498404490757423	-50.40473625491347	121.9438669677969	-416.2363371583042	315.4268646484772	-131292.12278261033	0
R00983	-613.0071048210411	-41.43399983272013	-654.4411046537614	132.91162135222456	-1053.175968710435	-255.70624059708766	269303.66764614143	2
R00985	-15.295732787275142	-38.390252689405635	-53.68598547668075	98.64464878140656	-349.61993182090043	242.24796086753892	-84694.71556226112	0
R00986	-25.638788893809533	-39.95717319882365	-65.59596209263316	124.82881549193749	-440.08240856844566	308.89048438317934	-135937.2683512234	0
R01582	15.958202570404096	1.5095116143746736	17.467714184778885	71.36225776935483	-196.6190591232856	231.55448749284335	-45528.02546661747	0
R01583	-8.319480896521497	-0.033884093454872755	-8.35336498997637	100.82013726350814	-310.8137767805008	294.107046800548	-91412.52199383783	0
R01586	8.194813940459973	-0.010425409157676313	8.18438853130229	91.968836118178	-267.7221198232316	284.0908968858363	-76057.4171367592	0
R01587	13.296657324622851	-2.674182406291152	10.622474918331648	111.93027986332241	-325.16836467163563	346.41331450829887	-112642.65097914453	0
R01584	80.45146300519195	-47.52208714290197	32.92937586228976	127.42986798428305	-349.36022809055936	415.2189798151389	-145060.99749574627	0
R01585	-0.24361225962001495	-39.24128026165289	-39.48489252127314	120.22793171825052	-400.1686876760247	321.19890263347844	-128533.74334981832	0
R02160	-334.97943537483036	-42.03986970595588	-377.0193050807861	167.7351064310563	-880.2246243739551	126.18601421238277	-111072.03696134117	0
R01589	-16.083465017494554	-0.0020567106484463693	-16.08552172814308	89.80070255039534	-285.4876293793291	253.316585923043	-72318.75159763468	0
R02167	-11.950856857653436	-0.345651127484075	-12.29650798513751	82.95758067985449	-261.169250024701	236.57623405442595	-61786.437621662546	0
R00180	44.28671563574261	-0.9210618676802368	43.36565376806226	123.58151348401329	-327.3788866839776	414.1101942201021	-135570.9343482628	0
R05354	134.5453820210437	-42.99103243912742	91.55434958191627	161.2863740173711	-392.304772470197	575.4134716340295	-225737.4510656741	0
R00189	79.9605491655193	-79.47511793808155	0.485431227437175	158.31825209630225	-474.46932506146965	475.440187516344	-225581.78487797824	0
R09889	-63.05703637831312	-43.636314273585405	-106.6933506518984	171.97181304191884	-622.6087897776549	409.2220884738581	-254785.2692549932	0
R06911	-203.12033292085675	-41.41769339237089	-244.5380263132276	186.44897619122867	-803.8849548869136	314.80890226045835	-253070.14019164734	0
R06912	-178.5599374791278	-0.047435992930957134	-178.60737347205875	197.36060616933705	-770.6891919800697	413.4744450359524	-318660.28594916593	0
R09888	-99.56692379339756	-43.636314273585405	-143.20323806698298	175.1762329915917	-668.7319370417581	382.3254609077922	-255673.24605325077	0
R09907	-132.63890941967756	0.0	-132.63890941967747	183.32028700413738	-682.5997704320896	417.3219515927346	-284863.8683534723	0
R09887	-73.98089189045106	-43.636314273585405	-117.61720616403649	152.45927277990575	-574.9950245037537	339.7606121756808	-195360.6615233659	0
R03984	60.66276966670128	0.8846137390999615	61.547383405801035	123.00176371696993	-307.45790774510874	430.5526745567108	-132376.82449326702	0
R09904	0.6127383674470366	2.2668583950944594	2.879596762541496	224.4026174758813	-670.3282556651025	676.0874491901855	-453200.5204927256	0
R03980	-7.312844337171099	-42.97622085479975	-50.289065191970955	157.99302586160323	-524.2681427767807	423.6900123928388	-222127.17591026478	0
R03982	-413.5378267539162	48.10980890673442	-365.4280178471817	243.33773851475655	-1095.4412333914513	364.585197697088	-399381.65864156414	0
R09886	-75.3053002147667	-43.636314273585405	-118.94161448835213	167.23030781219057	-620.6325379249238	382.7493089482196	-237546.67500154427	0
R07773	29.335750653328606	-92.01144372101488	-62.6756930676861	219.05650863147	-719.8452189620963	594.493832826724	-427943.5432627689	0
R10114	58.9762877252947	-46.22620373020868	12.750083995085788	124.748599290733	-361.4957138771132	386.99588186728477	-139897.35258311706	0
R10111	10.772364564017296	42.9742949374236	53.74665950144094	109.77325472725285	-275.5731046803176	383.06642368319945	-105562.80367316524	0
R10110	-305.21766101374044	-42.95673082432071	-348.17439183806124	164.93963488118192	-842.9932964816069	146.64451280548457	-123620.34126083466	0
R09885	89.40667964574737	-0.006914858333061602	89.39976478741438	127.24075912559576	-292.3225125893729	471.1220421642017	-137719.5791016759	0
R09902	-99.52152726579357	-43.636314273585405	-143.15784153937898	129.15887063664442	-530.6344534493122	244.31877037055423	-129643.95718298707	0
R04400	333.752056456226	-45.97794531127785	287.77411114494794	156.99904606431446	-183.2230270479954	758.7712493378913	-139024.36514067772	0
R04405	-35.23951836611286	0.003329198189476301	-35.236189167923214	131.4816467240349	-429.68112934002784	359.2087510041815	-154345.22180029756	0
R07774	-354.20436780655405	61.78633460967353	-292.4180331968803	144.42866507332272	-725.7040284168485	140.86796202308796	-102228.44751502655	0
R09903	-88.73982252432987	-43.63631427358565	-132.37613679791548	103.40690481573914	-442.5968512451329	177.8445776493019	-78713.45007860157	0
R02764	43.38940999134781	-37.0866419816749	6.302768009673116	90.47366881821488	-265.1182384449715	277.7237744643177	-73629.63786026847	0
R02763	44.71987793821313	-42.97461062047987	1.7452673177333509	65.17202002426252	-193.77079275505423	197.2613273905209	-38223.48378837553	0
R08454	-80.63798672367102	-82.85314536538931	-163.4911320890603	83.47539914080484	-413.91732951147486	86.9350653333542	-35983.93008368757	0
R08451	-9.34025836766341	-1.5271631734908624	-10.867421541154272	94.55145434699936	-294.52178458215235	272.7869414998438	-80341.69682124119	0
R00402	112.3952403684416	-42.93420884247836	69.46103152596335	123.6678434084004	-301.5424986992378	440.46456175116447	-132818.7845389109	0
R00408	7.881318178607671	44.52509159522901	52.40640977383669	146.91323807678782	-388.3333044565268	493.1461240042002	-191505.06391447922	0
R00409	18.32574554117747	3.017326888074137	21.34307242925161	100.10248272000477	-278.9643757307627	321.65052058926585	-89729.03667965939	0
R08231	25.278465515189968	-35.446837064947545	-10.168371549757692	121.469722597099	-374.5775393410546	354.24079624153933	-132690.6457903717	0
R08230	2.0914514544681424	-0.5982498133377874	1.4932016411303266	198.73788149937084	-594.7204428569822	597.7068461392429	-355468.4802345807	0
R08237	12.787841428453474	-36.425645480592436	-23.637804052139014	122.35306373750008	-390.69699526463927	343.42138716036123	-134173.7040731675	0
R08236	89.92791745529301	-38.546440919815005	51.38147653547794	143.53272161266167	-379.2166883025071	481.9796413734629	-182774.72343087464	0
R08235	-235.86015476688496	-0.3079642018776383	-236.16811896876263	197.54378800948155	-828.7994829972072	356.463245059682	-295436.55321297125	0
R08234	-75.27615263374614	80.00668929597774	4.7305366622316	119.07639301397722	-352.4986423797001	361.9597157041633	-127590.30838185975	0
R08239	113.28020858944024	-37.47551076291092	75.80469782652926	189.88149230881663	-493.83977909992063	645.4491747529793	-318748.47788023733	0
R08238	36.14013256260054	-35.354715323688346	0.7854172389123164	213.04261496564467	-638.3424276580217	639.9132621358463	-408483.78524236014	0
R06468	-384.69180742453165	-35.38706190528092	-420.0788693298124	74.3626822212217	-643.1669159934775	-196.99082266614727	126697.97989320394	2
R06469	-140.1494201700292	0.0	-140.1494201700291	231.0191665742286	-833.2069198927147	552.9080795526567	-460686.83794786525	0
R06464	-444.66883188565043	46.001920587406396	-398.66691129824386	89.96348035031048	-668.5573523491753	-128.77647024731243	86094.45599341554	2
R06465	-386.1191368084722	-35.387061905281136	-421.5061987137532	131.50716416389184	-816.0276912054288	-26.984706222077648	22020.267516258788	2
R06466	-111.77049133977337	0.0	-111.77049133977334	198.0134817556541	-705.8109366067357	482.2699539271891	-340391.40787863673	0
R06462	-447.95064386918153	46.00192058378411	-401.94872328539736	120.3473319204738	-762.9907190468186	-40.90672752397597	31211.453447370717	2
R02378	-99.0045621881743	-0.012092812375968265	-99.01665500055027	97.053804481437	-390.1780684448612	192.14475844376076	-74970.67071139101	0
R02375	3.251474283005791	-0.01830281463708161	3.2331714683687096	81.88434155665671	-242.41985320160146	248.88619613833885	-60334.955131761075	0
R02376	-28.96326628760653	0.0	-28.96326628760653	70.28299830322685	-239.81226119728703	181.88572862207403	-43618.42786037568	0
R02373	-114.58324133930955	-0.0001394495104705129	-114.58338078882002	107.11712640054424	-435.93475999045273	206.7679984128127	-90137.3577617958	0
R00150	107.76478161963131	-81.31598239203845	26.448799227592644	66.22238748543111	-172.21836322870067	225.11596168388598	-38769.10245785375	0
R07840	-29.42149876322043	0.0	-29.421498763220825	138.90525980882242	-446.1372781896881	387.2942806632465	-172786.41623353394	0
R07849	82.63779313523395	-162.7779387022133	-80.1401455669793	183.94884316856303	-631.9866750726684	471.7063839387098	-298112.14919597673	0
R01449	11.093801800600543	-0.02176661177534811	11.072035188824971	109.98399093716705	-318.87993762267615	341.0240080003261	-108745.71439897902	0
R01445	22.654163001999226	0.0	22.654163001999226	76.27366120790042	-206.16682062170202	251.47514662570046	-51845.831445197	0
R01442	-149.12284831599618	-1.5912902313175437e-05	-149.12286422889838	60.43142181507188	-330.417129674114	32.171401216317264	-10629.98204748985	0
R01441	18.86146723746151	-38.90228265748317	-20.04081542002132	120.1268826980672	-380.42146351422286	340.3398326741803	-129472.57723809741	0
R01440	-21.34454733392917	0.03607890005893921	-21.308468433869976	118.13275889897659	-375.70674513079973	333.0898082630598	-125144.08769875635	0
R09803	-31.68950392104807	-3.715911556546871	-35.40541547759449	99.76323362033469	-334.6951163385985	263.8842853834096	-88320.7815963282	0
R09800	42.197641781638474	-0.007430544802787154	42.19021123683575	80.87785729104284	-200.4433606362928	284.82378310996427	-57091.0362757038	0
R09808	36.39342443041824	-40.69448467555335	-4.301060245135106	103.64326381822536	-315.2308516998112	306.628731209541	-96658.83609481607	0
R05326	39.554554010374886	0.41623985519353823	39.97079386556868	48.22674320232307	-104.70943574140054	184.65102347253793	-19334.70447688155	0
R09432	1.0538473506322674	0.0002599438010264521	1.0541072944332797	107.23303118092888	-320.6449862483533	322.7532008372199	-103489.1956440624	0
R09433	-8.083066280548195	7.152451195224785e-05	-8.082994756036214	94.5888151289344	-291.8494401428394	275.68345063076697	-80458.06072323545	0
R09434	17.927583295668573	0.0002688069530449866	17.92785210262167	183.01416554140118	-531.1146445215818	566.9703487268253	-301126.2552183251	0
R10565	71.5698354594531	-42.96796007619104	28.601875383262037	200.43522408081924	-572.7037968591958	629.9075476257198	-360750.4441955143	0
R10562	-449.7992421235301	46.001920590092475	-403.79732153343696	183.47292032279427	-954.2160825018198	146.62143943494584	-139908.53554839187	0
R10563	-80.39457769933358	46.001926080351716	-34.392651618981745	136.8141955352539	-444.83523822474336	376.04993498677993	-167280.26241424357	0
R10560	-290.870276753819	2.842170943040401e-13	-290.8702767538187	209.65685650160907	-919.8408462586458	338.10029275100845	-310998.4594043835	0
R10561	-85.37324970635564	5.036672421377262	-80.33657728497816	174.2268172568391	-603.0170290554954	442.3438744855391	-266740.8890131668	0
R09642	27.865265641175935	-41.43255092722813	-13.567285286052087	96.93556401876872	-304.37397734235833	277.2394067702541	-84384.46091469817	0
R05728	-603.5234053758188	46.00562550495917	-557.5177798708596	144.4888179349623	-990.9842336757463	-124.05132606597272	122932.90829794813	2
R05729	-432.74483846011236	42.96767977288874	-389.77715868722356	122.93925930472336	-758.5949366013938	-20.959380773053514	15899.680128738999	2
R10945	77.25550169366397	-2.273736754432321e-13	77.25550169366352	127.99855552604643	-306.7401648844758	461.2511682718029	-141484.2594088499	0
R05723	-531.6769729501301	-0.7227788810354241	-532.3997518311656	135.41665970149543	-938.649730935652	-126.1497727266793	118410.4502274912	2
R05721	-16.380133546005204	0.0	-16.380133546005204	215.8649412964069	-663.974957435226	631.2146903432155	-419110.74715312576	0
R05727	-434.25135940120265	45.9664521585247	-388.28490724267766	141.7680054499167	-813.5889235924278	37.01910910707238	-30118.337130773663	0
R05724	-449.74615724736253	-39.9410171006266	-489.68717434798896	250.7343520887413	-1241.890230614213	262.51588191823504	-326015.9091353303	0
R10940	-12.795584707307173	-38.99765214492009	-51.7932368522271	119.82006718696354	-411.2534384131177	307.6669647086635	-126529.09712256519	0
R02972	-88.4814226349215	40.928923735672015	-47.552498899249535	80.83214304388497	-290.04892803090445	194.94393023240536	-56543.277990040595	0
R02970	-18.563134950952414	-1.2805121401791837	-19.843647091131686	106.28758350086076	-338.706397593714	299.0191034114506	-101279.68332819467	0
R02974	-58.10812458252286	39.8991966552136	-18.208927927309304	156.2710915981647	-487.02220272180335	450.6043468671848	-219454.32156727585	0
R02975	59.166148374785564	-46.00306055443775	13.163087820347698	137.83236102129473	-400.33399524353655	426.6601708842319	-170806.57082137454	0
R02978	57.94469771838657	-46.617085707601746	11.327612010784604	156.6510915367956	-458.6256625996022	481.28088662117136	-220727.7655231588	0
R02979	-58.42724047116553	44.489748421140355	-13.937492050025186	178.59169121330913	-549.7125656899526	521.8375815899022	-286860.67584922514	0
R03920	29.185452468482023	-38.90707660991757	-9.721624141435315	113.30720602032473	-349.6432422024095	330.1999939195389	-115452.19644924348	0
R09115	-91.0120585636873	-43.63631427358565	-134.64837283727294	116.89705233772223	-485.3395298504397	216.04278417589367	-104854.10329950824	0
R09117	-57.6143643498628	-43.63631427358565	-101.25067862344851	95.98688620219544	-389.2113372300348	186.70997998313786	-72669.6409834301	0
R09111	-60.47593153066805	-43.63631427358565	-104.11224580425369	293.24496907936987	-983.8471530423633	775.6226614338559	-763094.14728684	0
R09113	34.642390793104965	-81.38896935110665	-46.74657855800182	126.04423270186639	-424.879276663601	331.38611954759733	-140799.09476974074	0
R10302	15.239751960048721	0.011429307333585824	15.251181267382307	134.44349814451436	-388.07931316616083	418.58167570092536	-162442.8892099558	0
R10303	18.82537534998164	-6.047526294188174	12.777849055793467	346.80302938576017	-1027.6312391014874	1053.186937213074	-1082287.7972937715	0
R10301	27.48017760603085	-84.43595457853012	-56.95577697249929	141.84773901607937	-482.49899402073737	368.5874400757389	-177843.06904522286	0
R09119	-27.25732005369213	-43.63631427358565	-70.89363432727781	148.91082082706188	-517.6260968084633	375.8388281539078	-194543.98564637415	0
R10304	-48.76536379875552	2.5042871557708395	-46.2610766429849	140.1953470770433	-466.8471178741148	374.324964588145	-174752.53086630558	0
R03799	-134.5864506467085	-87.5914839804451	-222.17793462715318	166.4770604731336	-721.6091160465538	277.25324679224764	-200068.47033879085	0
R10418	54.729172925573046	-46.001711477257004	8.727461448316262	137.58920228056738	-404.0401453933858	421.49506829001837	-170300.92867449412	0
R05320	-661.4391917996164	-4.359749000863125	-665.7989408004796	122.15100190362341	-1032.2519465113498	-299.3459350896094	309000.4241765095	2
R10419	15.413928435810153	-1.5133313361311167	13.900597099678812	105.29312701846231	-301.97878395570814	329.77997815506575	-99586.55677620675	0
R00238	26.34028793291645	-0.04461253760996442	26.295675395306485	62.29189903227326	-160.58002170151332	213.17137249212627	-34231.06362092701	0
R00230	9.345511353050142	0.3938509128686718	9.739362265918773	141.34534031378	-414.2966586754212	433.7753832072588	-179711.69187841774	0
R00236	-20.375272958762935	-43.046673180850064	-63.42194613961306	127.38543812606545	-445.57826051780944	318.7343682385833	-142021.1053669909	0
R11093	64.14571880866879	84.2403431305687	148.38606193923783	244.71925611465926	-585.7717064047401	882.5438302832158	-516969.2054419747	0
R03761	-55.34919743035096	42.95272195956301	-12.39647547078772	210.53227000574034	-643.9932854880087	619.2003345464334	-398760.8578198318	0
R03766	19.043764516029338	-38.99667209532663	-19.95290757929729	98.96070412620053	-316.83501995789885	276.92920479930433	-87740.87012951262	0
R09720	6.49791506859674	0.0007624654552955691	6.498677534052034	87.70204770312277	-256.60746557531627	269.6048206434204	-69182.60973219581	0
R07474	-408.69626914831804	81.38896876564336	-327.30730038267467	128.26856820309595	-712.1130049919626	57.49840422661316	-40945.36141605606	0
R07476	-171.68972843975754	2.0707513283423395	-169.61897711141538	86.2064434867934	-428.2383075717955	89.00035334896485	-38113.36069145249	0
R07477	43.349499499194366	-43.125036037571924	0.22446346162246303	136.09316500457362	-408.0550315520984	408.5039584753433	-166692.09566481333	0
R07955	-458.54606164471267	41.250319949933036	-417.2957416947797	155.44913805831268	-883.6431558697177	49.051672480158466	-43344.174671055	0
R08085	64.27949984800853	-46.00192059009236	18.27757925791593	220.69015680978882	-643.7928911714505	680.3480496872824	-438003.2379110332	0
R08738	-6.5081436144685085	-41.05798722288432	-47.5661308373526	218.50201908080916	-703.0721880797802	607.9399264050749	-427425.65427867643	0
R07507	-10.180817567657868	46.00192059009236	35.82110302243473	157.4836812930767	-436.6299408567954	508.2721469016648	-221926.83744083036	0
R07500	-87.4479109699857	-2.16641169018817	-89.61432266017363	177.51814898940654	-622.1687696283932	442.94012430804605	-275583.5121597845	0
R07502	18.166025349646283	0.0028159363901067986	18.16884128603647	250.23168594575955	-732.5262165512422	768.8638991233153	-563212.963067638	0
R01611	-82.27247546161067	0.0007588231786002098	-82.27171663843211	255.81893887185225	-849.7285332539888	685.1850999771248	-582221.33001105	0
R02491	-14.035838618849935	-0.0007167420860270113	-14.03655536093595	95.34683140872721	-300.07704958711764	272.0039388652457	-81622.13945075763	0
R02490	-33.12177855877047	-0.0007167420860270113	-33.122495300856485	66.36477571156325	-232.21682243554628	165.97183183383328	-38541.45140225961	0
R01618	-3.9361492741547854	-41.821687606159074	-45.75783688031356	136.04361936621407	-453.88869497895575	362.37302121832863	-164477.01769636862	0
R01619	405.81408632536295	-81.36097082147836	324.4531155038844	133.98467729196264	-77.50091637200353	726.4071473797724	-56297.21958110537	0
R02497	63.315561355125	-46.00192059009236	17.313640765032687	63.15263958295337	-172.1442779838274	206.7715595138928	-35594.54082010907	0
R09477	59.8767010126104	-42.967895903527506	16.90880510908289	121.578970341924	-347.8281059166892	381.64571613485487	-132747.10657440498	0
R09472	-461.27752928661386	85.92860924003948	-375.3489200465748	221.74269555921262	-1040.5770067242129	289.87916663106313	-301641.5955246609	0
R09471	107.74337023932966	-204.248591827792	-96.50522158846235	98.83374554007857	-393.00645820869806	199.99601503177337	-78599.72552349081	0
R02143	-9.673640472936997	-0.07651959381593088	-9.750160066752926	86.49482710504786	-269.2346413818965	249.73432124839061	-67237.13042206179	0
R02142	-13.548432176059125	35.29391525840964	21.74548308235035	127.56714816458529	-360.9559614114055	404.4469275761062	-145987.5295831225	0
R02141	-74.57403047121352	-42.31916122649053	-116.89319169770405	125.01194264042006	-491.92901961896416	258.14263622355617	-126987.85395930892	0
R02147	12.47188409455043	0.4163602185034279	12.888244313053976	98.50386804539244	-282.62335982312334	308.3998484492313	-87161.0013376638	0
R02144	46.7307599823053	-39.649358766523726	7.081401215781341	175.41337632378762	-519.1587277555816	533.3215301871442	-276878.5270966178	0
R09619	-83.43739795769011	-43.636314273585405	-127.07371223127564	158.37117264326088	-602.1872301610583	348.039805698507	-209585.12657937684	0
R05498	21.702631237869397	39.93462091434908	61.63725215221847	148.66674883420401	-384.3629943503936	507.63749865483055	-195117.06902751452	0
R09611	-113.6300097898619	-79.62563139207919	-193.25564118194112	254.0310557083337	-955.348808306942	568.83752594306	-543438.2525299718	0
R09616	-45.67323620164393	-43.636314273585405	-89.30955047522946	161.27710532864768	-573.1408664611724	394.52176551071364	-226116.54652260192	0
R09617	9.096311314888453	-43.636314273585185	-34.540002958696626	134.3396327810335	-437.55890130179705	368.4788953844038	-161231.22061729955	0
R09614	-91.07522257859388	-43.636314273585405	-134.71153685217928	157.65320538631383	-607.6711530111207	338.2480793067622	-205543.60035613718	0
R09615	-84.48699844637434	-43.636314273585405	-128.12331271995978	129.97667502151265	-518.0533377844978	261.80671234457816	-135629.8411844946	0
R05499	-2.114872741240916	39.93462091434908	37.819748173108145	54.937820483574754	-126.9937132776161	202.63320962383239	-25733.143723492052	0
R03968	-11.362747712588488	0.021946689398461672	-11.340801023190009	122.75672190993193	-379.61096675298575	356.92936470660567	-135494.30119880365	0
R03962	208.7866555751275	-87.32537375256817	121.46128182255951	181.69143501249653	-423.61302321493014	666.5355868600491	-282353.155030123	0
R03960	73.61899980834481	-44.51729677093448	29.10170303741012	149.72188231350944	-420.06394390311823	478.2673499779384	-200902.8692718257	0
R04641	52.66497564152554	40.59039325606	93.25536889758551	337.24282512230286	-918.4731064693229	1104.983844264494	-1014897.9440400244	0
R10170	-6.833752894247142	-0.002908458087574673	-6.836661352334716	85.62065907770189	-263.6986385854404	250.02531588077096	-65931.335409654	0
R10173	286.8828093621183	5.980179864309008	292.8629892264271	244.1131269255256	-439.4763915501497	1025.2023700030036	-450552.23817758146	0
R10175	4.972613641213684	-3.7837484885308186	1.1888651526828653	409.6298149284379	-1227.7005796326307	1230.0783099379964	-1510167.854104405	0
R10174	14.41398028099411	-43.639428625756175	-29.22544834476207	63.2849465453378	-219.0802879807755	160.62939129125138	-35190.733302264016	0
R10177	-57.768520510779645	-87.2726285471713	-145.0411490579509	231.68273724348415	-840.0893607884033	550.0070626725017	-462055.0817096493	0
R10176	-44.973186470906285	-43.64224650686219	-88.61543297776825	103.95747235863476	-400.48785005367256	223.2569840981361	-89411.70957092947	0
R04399	-12.09360988526936	0.001733804384670634	-12.091876080884733	83.52176021255424	-262.65715671854747	238.47340455677798	-62636.74639387521	0
R04461	-226.69477319656534	0.00013751434397590856	-226.69463568222142	126.156028298762	-605.1627205785072	151.77344921406458	-91847.63343796725	0
R04464	-37.835778639006094	-6.219145141847321	-44.05492378085341	165.5786341669364	-540.7908262816627	452.6809787199558	-244805.72052395673	0
R04397	-42.638681136177865	41.45150148767897	-1.1871796484986137	140.07124721592965	-421.4009212962876	419.0265619992903	-176578.1792741169	0
R10794	-441.1056938226606	46.00192059009236	-395.1037732325682	51.423650599557455	-549.3747250312406	-240.83282143389584	132307.46505374438	2
R10797	-48.255209203493955	41.85071932478764	-6.404489878706329	177.19339765959748	-537.9846828574987	525.1757031000861	-282536.48407676374	0
R10791	-439.40097742790846	46.00192059009236	-393.39905683781615	158.9254305435826	-870.1753484685638	83.37723479293162	-72552.81434028456	0
R10793	-485.2923477071039	46.0017292910436	-439.29061841606017	219.5071170505161	-1097.8119695676082	219.2307327354881	-240674.1224940962	0
R10792	-45.89137027919531	-0.00019129904872272618	-45.89156157824403	100.41379126050172	-347.13293535974924	255.34981220326114	-88640.32985367875	0
R10799	27.16338696268848	-6.067257599965727	21.096129362722767	170.55316423684764	-490.5633633478202	532.7556220732656	-261350.38980672136	0
R08887	-7.00245900635241	-40.56329157367398	-47.56575058002636	131.14740706712485	-441.0079717814009	345.8764706213482	-152534.28079563007	0
R02709	-38.78793285448694	-3.7646428320628047	-42.552575686549524	73.72002445919236	-263.7126490641266	178.60749769102756	-47101.05635881575	0
R02708	-420.1006656277103	46.00086764731789	-374.0997979803925	133.2996007441175	-773.998600212745	25.799004251960074	-19968.39317789975	0
R00396	82.87422286702969	-44.50631143108368	38.367911435945814	109.37872145532556	-289.7682529300309	366.5040758019225	-106201.24573685868	0
R02703	84.09503590018312	-42.871751768063575	41.223284132119495	137.13007396627097	-370.16693776669337	452.6135060309324	-167542.55551931707	0
R02702	-373.66740391538497	-0.029241853820735738	-373.69664576920576	110.48470791989807	-705.1507695288998	-42.24252200951156	29787.34690184857	2
R00398	77.27111917661631	-42.84938147975837	34.42173769685797	134.59011961761564	-369.3486211559889	438.1920965497049	-161845.64666208552	0
R02707	17.369021554990525	3.8818148494016635	21.25083640439209	70.3593977835652	-189.8273569463035	232.3290297550877	-44102.405660307384	0
R08430	53.95701826508167	-0.06305280513333855	53.89396545994856	151.07828310232378	-399.3408838470228	507.12881476691985	-202517.2691133149	0
R08434	1.8616201281174651	4.556807198241586e-08	1.861620173685424	119.5833148272222	-356.8883243079812	360.611564655352	-128698.05703592779	0
R08439	76.3376693147787	-81.41608283695973	-5.078413522180996	153.34538276166012	-465.1145618071614	454.95773476279936	-211607.46744497816	0
R07281	-62.108710278057636	-41.42077680727335	-103.52948708533094	75.13909537932372	-328.9467732233021	121.8877990526402	-40094.59819365625	0
R09983	-29.45501442877321	40.436637585881584	10.981623157108373	93.47787091704106	-269.45198959401483	291.41523590823164	-78522.41511348217	0
R07868	-230.1342378415668	-0.0011308661596558522	-230.1353687077265	116.61348448790658	-579.9758221714462	119.7050847559932	-69426.05494945981	0
R07867	-240.31023167457585	-0.0013101356912130768	-240.3115418102672	121.70032999187269	-605.4125317858852	124.78944816535092	-75549.09575394857	0
R07866	-84.77851976028592	-0.0016578808140366164	-84.78017764109995	129.95758620947132	-474.65293626951393	305.092580987314	-144813.08939967307	0
R07865	-276.29466128268416	0.00016431329417798682	-276.29449696938997	100.8241902095958	-578.7670675981774	26.17807365939734	-15151.006927218488	0
R07863	-269.8512391695893	0.00016387199093514937	-269.8510752975983	101.8359893795388	-575.3590434362147	35.656892841018134	-20515.515756915807	0
R03158	-2.443780551849329	41.504612711092356	39.06083215924304	119.43556942909369	-319.24587612803805	397.3675404465241	-126857.9485946942	0
R03157	-10.60926451315322	-2.153568703257122	-12.762833216410456	79.16255701553273	-250.25050426300862	224.72483783018768	-56237.50398742731	0
R01135	90.14807119903526	-88.31150232393075	1.8365688751043765	154.396495281477	-461.35291696932666	465.02605471953535	-214541.12681159534	0
R01134	91.05971600224484	-86.00534464261591	5.054371359629158	129.57250686268424	-383.6631492284236	393.7718919476818	-151075.76414228213	0
R01132	-13.787147924154851	35.33716903337313	21.55002110921828	150.11059431518262	-428.7817618363297	471.8818040547662	-202334.31132110825	0
R01130	48.2460769332647	-42.96800932311674	5.278067610148128	139.99138274662405	-414.69608062972407	425.2522158500203	-176350.42719210888	0
R05516	27.456614566477583	-0.00018323843289635988	27.4564313280448	127.88478532609007	-356.19792465022545	411.11078730631516	-146436.80923982966	0
R01421	-84.44346807186663	-41.91083178640685	-126.3542998582735	75.66264526603058	-353.3422356563653	100.6336359398182	-35558.11390520412	0
R01423	-83.5835637413185	-84.54935437086118	-168.13291811217985	84.92044305962456	-422.8942472910535	86.62841106669381	-36634.656692069446	0
R01425	-17.76146775746	-2.8783328319609613	-20.63980058942093	160.7064284534117	-502.75908594965597	461.4794847708141	-232013.0039478927	0
R09860	-428.43348339037567	42.96767923084303	-385.4658041595327	85.36273446698858	-641.5540075604985	-129.37760075856693	83002.7182552208	2
R09863	-489.73706917208807	46.00192059009236	-443.7351485819954	237.18877384820053	-1155.301470126597	267.83117296260616	-309425.74786942976	0
R09862	-448.3981126951015	46.00192059009236	-402.39619210500933	81.67423142637783	-647.4188863841428	-157.37349782587583	101886.57470880584	2
R09865	-1414.0280560524106	96.54296235039921	-1317.4850937020092	254.13935840420788	-2079.9031689146327	-555.0670184893855	1154485.65071607	2
R09866	-434.8989648560072	46.00192059009214	-388.89704426591453	115.33259257820276	-734.8948220005228	-42.89926653130618	31526.448841477235	2
R09868	-441.03094513123045	46.00192059009236	-395.029024541138	130.70656573264748	-787.1487217390803	-2.909327343195628	2290.073299316993	2
R05519	-329.40822321222413	-1.8474111129762605e-13	-329.40822321222424	97.618409750691	-622.2634524642973	-36.55299396015124	22745.59221955032	2
R05256	-467.84555875332364	-40.90918525712772	-508.75474401045136	199.39860108222862	-1106.9505472571373	89.44105923623442	-99006.82946880773	0
R05257	-462.0563376144461	-41.133054428057896	-503.189392042504	199.3645697623441	-1101.2831013295365	94.90431724452831	-104516.52082461637	0
R05706	65.5640828384619	-46.00221575510057	19.561867083361218	138.41775790260658	-395.69140662445847	434.81514079118097	-172052.61468127437	0
R05702	32.32483815329597	-45.99997021213176	-13.675132058835855	129.75432678754322	-402.9381124214655	375.5878483037938	-151338.65864397038	0
R05251	80.54849782856529	-204.23305907348626	-123.68456124492089	79.76518126525298	-362.9801050406798	115.61098255083807	-41964.4865901594	0
R10092	-36.414346929003045	41.602315050760346	5.187968121757366	136.21340064562048	-403.45223381510414	413.82817005861875	-166959.89962576653	0
R05258	468.41827935030113	-48.44826494292627	419.97001440737466	177.78563486386466	-113.38689018421934	953.3269189989688	-108094.77467419623	0
R10095	26.389128676806425	5.051293652795722	31.44042232960237	107.62959780727259	-291.4483710922154	354.3292157514201	-103268.67276113354	0
R08956	17.808102069900087	-1.4607484755260884	16.347353594374002	141.23885223887044	-407.3692031222373	440.06391031098536	-179268.4844662418	0
R08954	-64.31919535509735	46.00192059009236	-18.31727476500498	119.63884892148614	-377.23382152946334	340.59927199945344	-128485.56498650696	0
R08952	-19.37777560725453	-43.137642794030974	-62.51541840128562	86.2592684838951	-321.29322385297087	196.2623870503997	-63057.77505650249	0
R08953	43.31515706244068	-5.5595883850401144e-05	43.315101466556825	864.3262936877333	-2549.663779596643	2636.293982529757	-6721663.279624706	0
R10325	285.62109375224685	-343.7414381831095	-58.120344430863504	852.673826005417	-2616.1418224471145	2499.9011335853875	-6540095.907555683	0
R10327	-144.5940375118315	9.115977604778893e-06	-144.5940283958538	147.57080736744052	-587.3064504981753	298.11839370646777	-175086.85563596315	0
R10320	-832.22592807812	92.00384118018464	-740.2220868979349	173.7115386781664	-1261.356702932434	-219.08747086343567	276347.4499021089	2
R08950	-36.518048205580726	-43.63631587241082	-80.15436407799143	167.02725928054986	-581.236141919641	420.9274137636581	-244658.22600420105	0
R10323	-584.9083444913299	45.938864209463866	-538.9694802818658	142.45421318243797	-966.3321198291796	-111.60684073455191	107849.27499445717	2
R02954	41.52617910795453	-46.40259781218447	-4.876418704230048	176.259500171071	-533.654919217443	523.902081808983	-279582.923145623	0
R02957	70.16797961568648	-127.396272126819	-57.22829251113262	137.19245484165694	-468.80565703610336	354.34907201383817	-166120.84952558097	0
R10328	-90.2346449873588	-2.5245860638754043	-92.75923105123422	164.52821602401275	-586.3438791232725	400.82541702080397	-235021.5298671816	0
R02952	-92.11808057228417	41.46907981059161	-50.64900076169254	211.30201453503585	-684.5550443668002	583.2570428434151	-399271.5508409226	0
R09138	-80.73507398508264	50.548512299911906	-30.186561685169817	227.50996179816283	-712.7164470796582	652.3433237093186	-464935.815950241	0
R09135	90.291349995495	1.5198014417813719	91.81115143727635	212.20490282237904	-544.8035570298608	728.4258599044133	-396848.9995084595	0
R09134	-624.2991478142908	-42.69650472970337	-666.9956525439942	300.3147788308159	-1567.939989036442	233.94868394845355	-366817.49694522825	0
R09133	308.2769078402744	-87.73390020894999	220.54300763132412	352.71896690703164	-837.6138930897708	1278.699908352419	-1071056.808328603	0
R09131	-448.54787926030406	46.00189712502603	-402.54598213527777	203.54953854592307	-1013.194597773047	208.10263350249141	-210848.46404706858	0
R00863	-147.82726301005482	41.50692667363475	-106.32033633642004	89.47405922635002	-374.74251401547014	162.10184134263	-60746.451551274025	0
R02113	-32.448552046759225	-3.764671287840656	-36.21322333459989	111.89000762097021	-371.8832461975105	299.45679952831074	-111362.96670450534	0
R00867	55.251482735877524	-38.90707660991757	16.344406125960177	166.82185872439825	-484.12117004723467	516.809982299155	-250198.6533227575	0
R00864	321.72374456667814	2.0782875470943694	323.80203211377244	88.6792180191876	57.764378056209644	589.8396861713352	34071.722624557064	1
R09516	-428.57687732842095	46.001919943808154	-382.5749573846127	185.0441424235499	-937.7073846552624	172.5574698860371	-161808.41378956506	0
R09606	-100.84997671831759	-43.636314273585405	-144.48629099190305	178.73954591907318	-680.7049287491226	391.7323467653165	-266654.1391936113	0
R11050	-132.24976564556582	-41.758503667624154	-174.00826931319	178.13447189905602	-708.4116850103579	360.39514638397804	-255308.13291942852	0
R11053	-499.5101468045714	1.7440909928432118	-497.7660558117282	201.0292268150008	-1100.8537362567306	105.32162463327428	-115943.70398616891	0
R08376	-136.98394918998864	0.0	-136.9839491899886	175.1625147991082	-662.4714935873133	388.50359520733605	-257372.55698104488	0
R07673	-7.830849514512465	0.0	-7.830849514512465	156.6896360409514	-477.8997576373666	462.2380586083417	-220903.45617969337	0
R07670	86.82464161310655	-41.4543521381176	45.37028947498896	79.40847378757695	-192.8551318877419	283.5957108377198	-54692.88821640637	0
R08373	-37.63161623457745	-43.636314273585405	-81.26793050816286	150.03808472289222	-531.3821846768395	368.84632366051386	-195998.3652767445	0
R08370	-73.56972782234762	-43.636314273585405	-117.20604209593307	118.08441974293312	-471.4593013247325	237.04721713286634	-111758.1153704333	0
R07675	27.442296193548827	-42.96756022423642	-15.525264030687367	61.1434903161819	-198.95573497923303	167.90520691785832	-33405.70384918271	0
R03702	-229.9401234332452	-40.75843314403238	-270.69855657727754	125.1966968298766	-646.2886470669073	104.89153391235226	-67790.20754098678	0
R03703	26.89427379578171	-0.007155972450675563	26.887117823331092	108.50920821781736	-298.640506830121	352.4147424767832	-105245.31730767312	0
R03707	61.08490631260389	-42.96768064470217	18.117225667901717	63.15422658534193	-171.3454540881241	207.57990542392758	-35567.87315443272	0
R03709	92.54761396469348	-42.96860835968846	49.57900560500502	122.84847660582216	-318.96642421246145	418.1244354224715	-133367.65604255995	0
R01962	-128.3692308140399	-40.00753944017521	-168.376770254215	81.37238085869973	-412.4939128303142	75.74037232188421	-31242.44253827884	0
R01963	-236.3365566106998	-3.050792336185779	-239.38734894688568	108.60617977971201	-565.2058882860217	86.43119039225029	-48851.417741270096	0
R07494	-0.19974771196302754	-4.542357913018464	-4.742105624981832	149.53013942248668	-453.3325238924419	443.84831264247816	-201210.8757956163	0
R07492	-53.60585735458825	81.38896935110687	27.78311199651853	95.55894698693443	-258.89372896428483	314.45995295732183	-81411.70983105461	0
R07493	-61.81143889303185	46.00192059009214	-15.809518302939525	136.72630197917812	-425.9884242404739	394.36938763459483	-167996.79400714167	0
R09331	-60.22017796866248	-7.866748125458571	-68.08692609412151	95.84906178731235	-355.63411145605863	219.4602592678156	-78047.55430462582	0
R08168	-515.1488004685793	45.975714321679725	-469.1730861468993	160.9135462501766	-951.9137248974292	13.567552603630359	-12915.139536663592	0
R05361	34.16009172682146	-42.99059620139063	-8.830504474569238	69.78197375334297	-218.17642573459813	200.51541678545962	-43747.73693893482	0
R09335	-122.9590227970548	-0.00013816926548315678	-122.95916096632038	101.94183627939607	-428.7846698045086	182.86634787186782	-78410.28659059526	0
R01724	-6.238746442923458	33.2618396444376	27.023093201514254	234.04991319134948	-675.1266463725343	729.1728327755627	-492284.0092177264	0
R01723	59.15078429596258	-85.43703261625957	-26.286248320296863	91.83864889012493	-301.80219499067164	249.22969835007788	-75218.07001891648	0
R01052	28.431479420348072	2.573335867175615	31.004815287523797	111.56149859103412	-303.67968048557856	365.6893110606262	-111052.41313988231	0
R01053	44.96563095768352	-37.04600341956677	7.919627538116857	109.80430021743244	-321.49327311418045	337.3325281904142	-108450.13861581779	0
R00614	-35.14151872019414	-41.456845498307814	-76.59836421850196	70.13444159357579	-287.0016889992293	133.8049605622254	-38402.24967783396	0
R01636	-502.59287168293923	41.98342789542495	-460.60944378751435	194.14404064634067	-1043.0415657265362	121.82267815150766	-127066.11696014846	0
R01631	-431.4022533765229	-87.43388936528473	-518.8361427418076	212.2914720379567	-1155.7105588556778	118.03827337206245	-136418.07888518562	0
R01632	-398.56977269298795	-42.939793371422006	-441.50956606440997	129.16396815999892	-829.0014705444067	-54.0176615844133	44780.72088884874	2
R01633	71.0288736116642	-0.02811577975489854	71.00075783190931	159.55586989235672	-407.6668518451609	549.6683675089795	-224081.57294125453	0
R00944	19.95271995764631	-41.43154708947395	-21.47882713182776	88.9444369244708	-288.31213790524015	245.3544836415847	-70738.67572334157	0
R00946	-37.8683150925134	-0.06764185151962465	-37.93595694403308	235.26638825160026	-743.7351216988337	667.8632078107678	-496713.32413931494	0
R00941	9.114223888337506	-45.97662218125845	-36.862398292921284	136.45407002634713	-446.2246083719626	372.49981178612006	-166218.58263289122	0
R00940	139.1275082563111	-94.30056985579985	44.82693840051103	255.27523567389642	-720.9987686211783	810.6526454222003	-584479.559128907	0
R06728	-59.151363441774976	-41.443702235403755	-100.59506567717878	151.28798450113544	-554.4590191805851	353.2688878262276	-195873.1210511463	0
R07135	57.10597184413746	-42.96789731374361	14.138074530393624	115.2509632421496	-331.6148151960552	359.8909642568423	-119345.17560276287	0
R08346	-66.786465629221	0.0032221407479937625	-66.78324348847298	152.71065775210477	-524.9152167447872	391.34872976784135	-205424.9033088836	0
R08616	-6.240634964578022	3.50845239154296e-05	-6.2405998800541065	37.76565224967421	-119.5375566290767	107.05635686896852	-12797.255321726972	0
R07647	44.71204034379548	-43.636314273585185	1.0757260702101803	111.80415969441736	-334.33675301304186	336.4882051534623	-112500.3739381949	0
R01092	15.243314205001298	-38.89335673831693	-23.65004253331563	122.74923686842692	-391.89775313859633	344.5976680719652	-135047.05185420296	0
R01093	-66.91679654101928	42.96789731374361	-23.94889922727589	202.9053398158612	-632.6649186748595	584.7671202203078	-369961.6425579128	0
R01094	27.830637152708164	-42.967560224236365	-15.136923071528198	3.6051073113898933	-25.95224500569788	-4.321601137358524	112.15525153363104	2
R01099	-109.4401321214873	-0.0001435103249605163	-109.44027563181213	103.17451136965042	-418.9638097407634	200.08325847713908	-83827.6442369281	0
R03948	30.934438823489188	-39.91924464844965	-8.984805824960233	162.68175104431998	-497.0300589579202	479.0604473079997	-238107.44236990268	0
R03945	76.43108048208198	-42.96767977288869	33.46340070919331	138.94931509996604	-383.3845445907048	450.3113460090913	-172642.41031372282	0
R04666	-96.15050214774857	81.35195639442514	-14.798545753323396	157.1543500436683	-486.26159588432836	456.6645043776815	-222058.41068241728	0
R03947	190.26320000787564	-42.96760923566626	147.29559077220938	283.62500425314965	-703.5794219872397	998.1706035316583	-702292.2962774583	0
R05397	166.34123922057302	-44.822215821549435	121.5190233990236	186.5842463699897	-438.2337157109455	681.2717625089928	-298556.25589326065	0
R05396	168.5483445199429	-46.35594492698988	122.19239959295328	191.44974481617317	-452.15683485556616	696.5416340414728	-314946.06059331645	0
R05394	16.621227134107244	44.49397456101809	61.115201695125286	110.43510495064527	-270.19011315681047	392.42051654706114	-106028.14377090447	0
R05392	-99.25139621178913	-1.5199210881556031	-100.77131729994477	103.75479288979344	-412.0356959693251	210.49306136943557	-86730.65503806925	0
R05391	89.14854865990412	1.5208072163836448	90.66935587628781	119.80872144678362	-268.75680846406306	450.09552021663865	-120966.23551739598	0
R05390	37.930821860820224	42.97530969353347	80.90613155435375	116.05926692442642	-267.2716692189255	429.08393232763297	-114681.97882822696	0
R10153	-8.759184435974248	0.023563864827508496	-8.73562057114674	146.67083560254025	-448.7481273787675	431.276886236474	-193534.69508036342	0
R09639	-31.248599639792303	1.5348718314689904	-29.713727808323355	146.48122468130228	-469.15740185223024	409.7299462355835	-192227.83703694036	0
R05399	8.069556122470656	84.5431995282753	92.61275565074585	247.23407500045928	-649.0894693506318	834.3149806521236	-541545.0680627697	0
R10154	-426.09224782008783	46.00370787829058	-380.0885399417971	144.8677264132553	-814.6917191815629	54.51463929796882	-44412.62521022501	0
R04914	-73.23381211406593	-0.0062673815943981035	-73.24007949566031	150.6709006692353	-525.2527815033661	378.7726225120456	-198951.37353177648	0
R04915	-432.42717245299485	-41.446661382626964	-473.8738338356217	161.64294775369075	-958.8026770966941	11.05500942545041	-10599.572632451036	0
R04910	-48.60433010653833	46.01625235904766	-2.588077747490616	122.94346129763315	-371.4184616403901	366.24230614540886	-136029.15393615654	0
R04918	62.102523899578564	-42.9797570857304	19.122766813848106	109.01496518385086	-307.9221287377045	346.1676623654007	-106592.68349570912	0
R10108	-730.3142501260587	42.986294475661	-687.3279556503976	259.3004202078875	-1465.22921627406	90.57330497326485	-132710.65266132823	0
R10109	-294.44529644972323	0.017564113102899626	-294.4277323366202	155.10604692344657	-759.7458731069597	170.89040843371953	-129833.28256108119	0
R02722	-31.784023303535147	0.07548489227372103	-31.70853841126132	98.69400901926201	-327.7905654690473	264.3734886465247	-86659.1353384691	0
R02727	18.17852627560512	0.4572849560283885	18.635811231633625	72.41489985603229	-198.60888833646325	235.8805107997305	-46847.96603017159	0
R02729	-7.251852856198411	3.3884291437899487	-3.863423712408519	84.56282977976927	-257.5519130517163	249.8250656268993	-64342.923580478484	0
R00371	26.400040545113143	-1.7850388887929969	24.615001656320143	141.33540675915648	-399.3912186211493	448.62122193378957	-179175.37652744527	0
R08149	113.839632113022	-41.46970526400989	72.36992684901216	129.0163789038978	-314.6792098626812	459.41906356070547	-144569.62791713572	0
R08410	207.60668549842418	-79.76220258601666	127.84448291240732	238.52090154554332	-587.7182217242225	843.4071875490373	-495685.772455748	0
R08141	-62.546534149968004	42.96768105313368	-19.578853096834337	146.47412358691122	-459.001223857568	419.8435176638993	-192708.68843639625	0
R08140	-66.01068812581616	42.96768105313368	-23.04300707268225	149.35208222000682	-471.0992537327027	425.0132395873382	-200223.4199961134	0
R08414	-95.12978856523884	123.05464767316386	27.924859107925016	87.06530004701118	-233.27104103310847	289.1207592489585	-67443.50049428729	0
R07801	-315.7646913760485	-42.914553173603565	-358.679244549652	177.9065351892368	-892.3988501173624	175.04036101805835	-156205.81689664331	0
R07800	48.252584623038	-122.90406872921812	-74.65148410618009	153.40025332552915	-534.8522440827676	385.5492758704073	-206211.89540377335	0
R07804	71.60025788797546	-81.41638396536814	-9.816126077392653	148.76055003082732	-456.0977761698746	436.4655240150893	-199070.95487810124	0
R03138	56.987466838988894	-41.503487764037224	15.48397907495132	148.21607821136172	-429.1642555591338	460.1322137090365	-197472.29895521488	0
R03131	-10.338208476382194	-42.308722779237364	-52.646931255619506	76.56671440039015	-282.34707445679	177.05321194555097	-49990.456416004294	0
R03130	-100.17696367921785	-39.877225111386	-140.05418879060403	125.6618939546662	-517.0398706546026	236.93149307339453	-122503.0285326698	0
R03133	1.5827596280013267	-41.34385791033617	-39.76109828233479	118.78310065918488	-396.1104002598895	316.5882036952199	-125403.88008327295	0
R03132	-125.87032006180401	-41.04063725794089	-166.91095731974482	113.2964698939114	-506.80036700147906	172.97845236198933	-87665.54314040403	0
R03134	-81.48023082609187	-41.41193699657225	-122.8921678226642	118.06699836936122	-477.09316293074784	231.30882728541943	-110355.86002340283	0
R01401	2.0094059921758567	-0.07090292585178304	1.9385030663242449	102.66747338494496	-306.0639170885106	309.94092322115915	-94861.73302709726	0
R01158	129.91469772532253	-125.32214505292306	4.592552672398996	214.7053972088473	-639.5236389541427	648.7087442989409	-414864.57677543134	0
R01408	14.059316799034676	-0.014426419831480075	14.044890379203196	83.1844363925364	-235.50841879840598	263.5981995568124	-62079.59517573157	0
R09848	-31.056186715909842	81.38896935110687	50.33278263519696	77.78194224962712	-183.0130441136844	283.67860938407836	-51916.88585331697	0
R10835	-13.121453536446323	-3.764634098344232	-16.88608763479033	80.78142949495042	-259.2303761196416	225.45820085006093	-58445.61420561897	0
R09841	-39.74553964920301	2.5042871557708395	-37.241252493432064	117.50294103410162	-389.75007559573686	315.2675706088728	-122875.5594776925	0
R10836	18.033994591964984	-5.540021369888167	12.493973222076876	113.61532621682771	-328.35200542840624	353.33995187256005	-116019.88179533162	0
R10837	52.28271041282687	-5.547768405366753	46.734942007460184	113.24197849437715	-292.9909934756713	386.46087749059166	-113229.55643544815	0
R04884	-887.4456215131122	0.17137059977409308	-887.2742509133378	275.0703744559961	-1712.485374281326	-62.06312754534964	106282.19820356774	2
R10340	-117.59761132029853	-43.63625594826351	-161.233867268562	106.6558258253944	-481.2013447447452	158.73361020762118	-76382.82668809553	0
R05097	-448.16894468314064	-0.03389948355174965	-448.2028441666922	135.30321814964196	-854.1124986156179	-42.293189717766325	36123.141944265764	2
R05092	-65.08183586382664	-43.6363142735856	-108.7181501374123	136.4412224922322	-518.0418176141089	300.60551733928435	-155726.2285872724	0
R04880	61.31163148715029	-42.968329515157	18.343301971993302	126.37838302035415	-360.7918470890692	397.4784510330557	-143406.98452631832	0
R05098	-50.274063625397154	-41.458375527992025	-91.73243915338918	113.76175562021984	-433.0177060140487	249.55282770727038	-108060.79298312133	0
R10838	9.484681645196359	-3.2144162347131555	6.270265410483263	110.24130205313064	-324.45364074890864	336.99417156987516	-109338.98587700837	0
R10839	-81.48023082609186	-41.16078217367682	-122.64101299976869	101.5926824567187	-427.41906036992486	182.13703437038743	-77848.84008915571	0
R02266	-240.2373051885804	-0.000297034327786605	-240.2376022229081	92.1530514347128	-516.6967565270465	36.2215520812303	-18715.55847674719	0
R02267	-217.51798110781	-0.0005368418642319738	-217.5185179496741	97.29511224839615	-509.4038546948626	74.36681879551435	-37882.74415582937	0
R02265	-235.75202790505784	0.0003961472809805855	-235.75163175777675	132.75087259696627	-634.0042495486756	162.5009860331221	-103026.3157008494	0
R02262	19.69289484842648	-0.0019404175139356996	19.6909544309126	39.53200184445578	-98.90505110245472	138.28695996427993	-13677.278842070218	0
R02263	6.580822723036362	-0.0019404175139356996	6.57888230552237	107.51891202603301	-315.9778537725766	329.13561838362136	-103999.5662969665	0
R02261	11.70122969520338	4.0936142596592624e-05	11.701270631346006	53.150056675440595	-147.74889939497578	171.15144065766782	-25287.436987034926	0
R10349	-61.67928630615234	-43.595802679000826	-105.27508898515316	100.69428283712222	-407.35793749651975	196.8077595262135	-80171.20300390938	0
R02268	-130.41531139567513	0.0005746389949763397	-130.4147367566801	134.6897257055092	-534.4839138732077	273.6544403598475	-146263.8963323136	0
R02269	33.211490786547074	-41.41450579205592	-8.20301500550886	94.2826015951518	-291.05081979096434	274.64478977994656	-79935.5912167705	0
R10523	64.59533603839691	-40.06908476351737	24.526251274879485	130.12178050465832	-365.83909023909547	414.8915927888544	-151783.56285372376	0
R10521	-447.91790561011175	-1.1046281274032594	-449.0225337375151	132.92705674434606	-847.8037039705533	-50.24136350447685	42594.81407162645	2
R10526	43.871306922757576	-39.91603811860443	3.9552688041533197	116.72874092099251	-346.23095395882416	354.1414915671309	-122614.7464616886	0
R10524	57.48677138504172	-39.92242203244075	17.56434935260097	177.82390498796843	-515.9073656113043	551.0360643165062	-284283.56429835	0
R05270	-444.15978944289657	46.00191896670026	-398.15787047619636	237.34672847482216	-1110.198055900663	313.88231494827005	-348471.535837169	0
R05273	511.8681294369789	-2.1285255878142806	509.7396038491646	79.09157559479384	272.46487706478297	747.014330633546	203535.16776170032	1
R05274	-314.3141115432375	42.9404036903328	-271.37370785290483	127.34380311115652	-653.4051171863744	110.65770148056481	-72304.30840348329	0
R05275	142.73487564417974	-43.040500537448224	99.69437510673151	211.30052706994968	-534.2072061031175	733.5959563165807	-391892.2462324252	0
R05276	3.748161218849873	-4.54425026618451	-0.7960890473348643	146.45712500117858	-440.1674640508706	438.5752859562008	-193046.57141472632	0
R05277	-46.88964066539925	-164.2903138784555	-211.17995454385476	89.28488449758093	-479.0346080365976	56.67469894888804	-27149.142196572753	0
R05278	-441.3977060364928	-87.32229569681365	-528.7200017333065	152.0784358367649	-984.9553092436013	-72.48469422301184	71394.1844138545	2
R05279	-358.97207194406485	121.14385959713366	-237.82821234693128	99.1480433022045	-535.2723422535448	59.61591755968225	-31910.751827765358	0
R03405	78.59112074284258	-41.4930741782386	37.098046564603685	149.5706054849906	-411.613769890368	485.8098630195755	-199966.02916741086	0
R03404	-77.19602791551655	-42.974081730283146	-120.17010964579978	124.13736407356629	-492.58220186649874	252.24198257489903	-124249.91117991475	0
R09159	-419.40211595277975	42.967677140055685	-376.4344388127244	218.26055024239082	-1031.216089539897	278.34721191444817	-287036.12340475025	0
R05605	13.090289849921362	3.014060428831129	16.104350278752467	113.57048310246492	-324.6070990286423	356.81579958614725	-115824.9415912447	0
R09559	41.87263947566351	-42.93210482376685	-1.0594653481033447	220.6506443619584	-663.0113984339787	660.8924677377719	-438179.2392493032	0
R05604	60.580286940131366	-42.97001723915719	17.610269700974413	114.09842672850014	-324.685010484526	359.90554988647483	-116855.93723832918	0
R09151	-297.5390561643164	-122.84976863083156	-420.388824795148	239.68073158339908	-1139.4310195453454	298.6533699550493	-340294.913818535	0
R04366	-424.14463691742304	42.96767977288869	-381.17695714453424	150.97588442931118	-834.1046104324678	71.7506961433993	-59847.58645494844	0
R09155	31.74202270426517	39.93462091434913	71.67664361861429	66.62018844106103	-128.1839217045688	271.5372089417974	-34806.7043308725	0
R05607	85.79578654220427	-42.871751768063575	42.92403477414064	117.29739153228529	-308.96813982271533	394.81620937099655	-121985.62978121248	0
R09157	171.87368380500774	-167.33805001933715	4.535633785670541	123.71413081826219	-366.606758669116	375.67802624045714	-137726.10350322508	0
R05601	10.608450124780518	0.0007506315484562265	10.60920075632896	73.30462192635464	-209.30466502273498	230.5230665353929	-48249.553221204056	0
R09558	17.279715783575508	-43.636314273585405	-26.356598490009898	146.76396287367768	-466.64848711104304	413.9352901310232	-193162.2769015126	0
R00891	-68.05784067529424	41.46696224607405	-26.5908784292202	207.8896989006112	-650.2599751310538	597.0782182726134	-388256.0673652435	0
R09585	-351.6577549186519	41.454027727974335	-310.2037271906776	98.17530438341015	-604.729640340908	-15.677814040447176	9480.838846011256	2
R08835	-76.51548565634798	-39.97469983009945	-116.49018548644743	98.31984605663722	-411.4497236563591	178.4693526834642	-73431.16584274064	0
R04059	212.2437719416521	-92.00383770943516	120.23993423221692	256.77474283097825	-650.0842942607178	890.5641627251516	-578941.7752190672	0
R08834	-118.00998985536812	41.33457346672451	-76.67541638864355	101.9074360734379	-382.3977246089573	229.04689183167014	-87587.01026518464	0
R08837	-23.899789534061604	0.044594539234708463	-23.85519499482689	142.17246002347107	-450.3725750652401	402.6621850755863	-181348.0051738881	0
R08836	-481.55897546647117	-41.46106561456338	-523.0200410810346	111.61423086035549	-857.8627336621013	-188.1773484999681	161430.33459746852	2
R08831	-53.55605109490267	-39.93935719730105	-93.4954082922037	164.2488604318501	-586.241989587754	399.25117300334665	-234057.80200672647	0
R08833	100.47693896654044	-40.02981858234817	60.44712038419226	128.69864053247068	-325.64880121321977	446.5430419816043	-145416.2063114139	0
R07123	3.6125629554215384	40.69446494692695	44.30702790234847	50.84112954941019	-108.21636074588208	196.83041655057903	-21300.271363199703	0
R09555	-443.28621028491625	46.00192059009236	-397.2842896948237	147.8261976782183	-840.7628827294786	46.19430333983128	-38838.45564167652	0
R11077	-40.70652392208189	0.00012275467271649632	-40.70640116740913	59.539816875002	-219.32585179241508	137.91304945759686	-30247.897045576898	0
R11073	-6.6722412198050725	-0.9071200457773331	-7.579361265582406	72.40728346126784	-224.80121164938592	209.64248911822108	-47127.885566969315	0
R11072	-184.44277997957371	-0.14608747186321125	-184.58886745143684	73.13206272310369	-403.9850556207479	34.807320717874234	-14061.637396219634	0
R07120	-34.388160822096324	81.37882379160203	46.9906629695057	116.91320465717811	-303.7489510020286	397.73027694104013	-120810.15440258727	0
R07658	15.27955953494302	2.5663584200748346	17.845917955017285	88.49005037037065	-247.62423315609462	283.3160690661292	-70155.9243432994	0
R07659	-8.750828182880014	0.6614117602644001	-8.089416422616067	90.87826117764784	-280.7241999555596	264.54536711032745	-74264.28653399648	0
R08358	-50.057828629828	0.10128801819405453	-49.956540611634075	122.29187526527313	-416.83216640745354	316.9190851841853	-132102.06885319224	0
R08607	-285.0455340973634	46.002477860591966	-239.04305623677132	161.79364535204138	-724.4239922928955	246.3378798193528	-178453.07035170303	0
R08605	-35.94927677165495	-81.3742456939508	-117.32352246560585	189.95095685020843	-687.1763930162311	452.52934808501954	-310967.4851510502	0
R07651	-20.670873727565265	-0.012293986960401073	-20.683167714525663	122.64481951631815	-388.6176262634801	347.2512908344288	-134947.9723610051	0
R07652	-54.82053414161372	-87.27262854717083	-142.09316268878456	282.54091295034414	-989.7159015398171	705.5295761622477	-698273.8405344241	0
R09274	242.3052222513297	0.0010279743594310276	242.3062502256891	157.03383275680667	-228.79524804473098	713.4077484961092	-163224.30277420033	0
R03728	-529.1926685918025	50.546995681876744	-478.64567290992585	221.3689480356913	-1142.7525170169995	185.46117119714802	-211936.2201944616	0
R03725	74.81788416665142	-39.91923902265285	34.89864514399824	177.7667191795198	-498.40151239456117	568.1988026825577	-283191.1425977656	0
R03726	-44.47958543180353	-39.836824178689774	-84.31640961049345	140.85557900746142	-506.88314663287764	338.25032741189085	-171453.39030814034	0
R03720	-322.02929047463385	-41.48301632280868	-363.5123067974425	166.42625007148652	-862.7910570119021	135.76644341701706	-117138.07322251475	0
R03722	-373.53680755133547	39.97545796842246	-333.56134958291307	186.65967273730843	-893.5403677948383	226.41766862901216	-202313.32690201735	0
R03723	-50.917825792470275	8.526512829121202e-14	-50.91782579247016	124.19127530886848	-423.4916517190756	321.6560001341353	-136218.63078215613	0
R09905	-281.0309535960031	-0.0005990634970203246	-281.0315526595001	83.33435815865035	-531.0346271354512	-31.02847818354905	16477.19634278145	2
R01987	26.152275812258722	-0.5359071921596978	25.616368620099024	107.33651365749012	-296.3931723523713	347.62590959256937	-103033.94613602027	0
R01984	-40.9785431913262	41.45485663042118	0.4763134390950654	125.50202553904968	-376.029763178054	376.9823900562441	-141756.59885514627	0
R01980	57.74753790048521	-41.89380583765603	15.853732062829295	136.10905363561062	-392.4734288440025	424.18089296966116	-166479.72951391374	0
R01981	45.28851552404171	-85.94141549639772	-40.652899972356074	175.75040187100942	-567.9041055853842	486.59830564067215	-276341.1755442294	0
R09900	-71.4810170334838	-43.636314273585405	-115.11733130706921	160.19843742431868	-595.7126435800252	365.47798096588684	-217719.85421147858	0
R09054	4.358332046758618	80.70811835811105	85.06645040486967	303.50943187841926	-825.4618452303882	995.5947460401276	-821825.4761679631	0
R09056	113.02231737793487	-121.31201136314644	-8.289693985211557	219.0401629597253	-665.4101828643875	648.8307948939644	-431738.6178784387	0
R09057	-209.93343887599175	133.63791212171304	-76.29552675427874	371.91569605770314	-1192.042614927388	1039.4515614188308	-1239070.5573640596	0
R09723	-3.334683388618828	-41.461912275723314	-44.796595664342135	52.4935390313046	-202.27721275825596	112.68402142957164	-22793.409777165336	0
R09052	-22.191856858581282	81.38951040784383	59.19765354926256	101.52156092889321	-245.36702923741703	363.76233633594217	-89255.28381521227	0
R10777	-181.12943741764923	-0.0005085653742185059	-181.12994598302345	160.73048429552298	-663.3213988695925	301.0615069035455	-199700.53990504728	0
R05713	15.540648679654284	-4.539766608500088	11.00088207115391	247.71690761167	-732.1498407638562	754.1516049061639	-552151.9774438546	0
R06529	12.878584384536225	-37.7286974702879	-24.85011308575213	134.1613298523147	-427.3341026426963	377.633876471192	-161375.83372929966	0
R07000	-461.8625364528534	46.0019205900923	-415.86061586276094	215.18688669094269	-1061.4212759355894	229.70004421006718	-243808.51400791074	0
R06298	-16.8698831227307	0.0	-16.8698831227307	187.81751706210613	-580.3224343090492	546.5826680635877	-317194.1844817961	0
R06297	-486.49074386274384	3.027661782574341	-483.46308208016944	77.50658107213064	-715.9828252965615	-250.9433388637775	179671.1207490398	2
R06296	-441.9342995397091	46.00353757961898	-395.93076196009	78.68007535476274	-631.9709880243781	-159.89053589580175	101046.17994581713	2
R06295	-482.78657880373976	46.00304905862913	-436.78352974511046	148.54116799746305	-882.4070337374997	8.839974247278633	-7800.4554538570255	0
R06292	-487.4108203985845	46.00192059009236	-441.4088998084919	140.9342750520351	-864.2117249645974	-18.60607465238661	16079.5878701591	2
R06291	-440.32354060604683	46.00192059009236	-394.3216200159543	170.90549097923088	-907.0380929536467	118.39485292173832	-107388.64160966103	0
R09552	21.079838616902205	38.245266651106455	59.325105268008706	135.23021794493684	-346.3655485668018	465.01575910281923	-161065.43849385573	0
R02450	-11.001532707292426	-1.4624715469112743	-12.464004254204154	147.0893263011061	-453.7319831575225	428.8039746491141	-194562.0778033705	0
R02453	-69.23819811658194	-0.2537408511026342	-69.49193896768458	106.07695028163496	-387.7227898125895	248.73891187722037	-96441.74484798373	0
R02452	12.239088762814786	-41.84616913546728	-29.607080372652717	118.00381454691029	-383.61852401338365	324.4043632680782	-124447.52302040164	0
R06743	19.78439252545823	-365.70646734953857	-345.9220748240805	147.2130725132052	-787.5612923636961	95.71714271553509	-75383.11661840716	0
R00966	-25.05769494653305	37.60702754765185	12.549332601118294	123.8639643817412	-359.0425605441053	384.14122574634183	-137923.0493025178	0
R00965	-40.38334709276001	46.614769577787854	6.231422485027906	74.32711887644214	-216.74993414429846	229.21277911435436	-49681.85477806794	0
R04602	-416.1243885782676	-41.22112311375821	-457.3455116920258	167.10627527792695	-958.6643375258068	43.973314141755054	-42155.6480705198	0
R04600	-288.5217481444284	42.92409913418021	-245.59764901024812	146.64351150938646	-685.5281835384075	194.3328855179112	-133220.67001087096	0
R04606	-63.64342427807742	-3.7664901166601794	-67.40991439473761	93.3613439559592	-347.4939462626152	212.67411747314	-73902.9683486604	0
R04609	39.218436109280155	-2.0686493371613324e-06	39.218434040630775	48.69037330294992	-106.852685868219	185.2895539494805	-19798.686502826265	0
R01216	50.88796414192481	-7.59236800860208e-05	50.887888218244726	60.731933054125754	-131.30791094413252	233.083687380622	-30605.732065104738	0
R01213	-8.116555990111976	43.04733831481205	34.93078232470009	129.74972781666804	-354.31840112530404	424.1799657747042	-150294.76726267938	0
R04270	8.349158055774524	-0.00022116920411008326	8.348936886570527	139.33861860683186	-409.6669189339251	426.3647927070661	-174667.5509702054	0
R01211	10.236927394503482	0.022675376636584588	10.259602771140068	227.5873810891977	-672.5025404964531	693.0217460387332	-466058.8848303358	0
R01218	10.968315755508227	-1.2522079719860812	9.716107783522148	90.31180252542354	-261.2192997927485	280.6515153597928	-73311.59232805886	0
R07322	-70.29158207559885	0.0	-70.29158207559885	235.987809133079	-778.2550094748358	637.6718453236382	-496271.30802418396	0
R09389	-373.54168793070113	46.0019205900923	-327.53976734060865	148.86875601457737	-774.1460353843408	119.06650070312344	-92174.85946640985	0
R09387	18.20770943970814	-8.519682523910888e-07	18.207708587739827	77.75360017468358	-215.0530919363109	251.46850911179058	-54079.08040910494	0
R04930	34.070940175478256	-1.5362364607680092	32.53470371471025	99.17478567351287	-264.9896533058284	330.05906073524886	-87462.23607468094	0
R04931	36.07216866166607	-39.91876015739217	-3.846591495725989	139.82092428929278	-423.30936436360435	415.6161813721524	-175934.2215558743	0
R04932	0.0	-81.47903591968094	-81.47903591968094	177.30499985996087	-613.3940354995636	450.4359636602017	-276294.7334836659	0
R04936	92.7943588348514	-0.003503077821150669	92.79085575703027	150.80196857028474	-359.61504995382387	545.1967614678845	-196060.9606099363	0
R09418	-373.47064534628447	46.001916597045685	-327.46872874923884	86.66973216487835	-587.4779252438739	-67.4595322546038	39630.98604685683	2
R04276	-393.1649503958709	-43.17630522715461	-436.3412556230255	177.93494055680264	-970.1460772934333	97.46356604738241	-94553.89627989753	0
R05515	-67.56990913165782	43.000983008018004	-24.56892612364027	132.17711774117913	-421.10027934717766	371.9624270998972	-156633.4819584209	0
R00036	-122.80700512986529	-40.36582958241604	-163.17283471228131	141.6258032409607	-588.0502444351633	261.7045750106008	-153895.43930478435	0
R05510	-6.681927801218393	-41.45457627580056	-48.13650407701897	170.1048430867274	-558.4510333372011	462.17802518316324	-258103.79574928444	0
R00033	-121.61615007163259	-0.008078239676251542	-121.62422831130891	88.11444001631722	-385.9675483602606	142.71909173764274	-55084.9379421811	0
R00039	9.896022038884439	9.189920433527733e-06	9.896031228804873	137.03976301320094	-401.22325781079786	421.01532026840766	-168921.13838634698	0
R00038	-35.3241265953905	-1.7394959854755143e-06	-35.324128334886495	104.20259313037377	-347.93190772600786	277.2836510562348	-96475.82969322844	0
R10044	-449.1340208742458	46.03717891623728	-403.09684195800855	139.11332557136026	-820.4368186720892	14.243134756072207	-11685.592167189749	0
R08165	-124.88080008364523	39.93544210137668	-84.94535798226855	249.85700868678413	-834.5163840426209	664.6256680780838	-554641.0092664337	0
R00350	9.441985615880242	3.042739196399665	12.484724812279866	76.91643290650148	-218.2645739072246	243.23402353178432	-53089.370505904735	0
R00351	-8.806918156376922	44.549903045301335	35.74298488892464	67.57950270386739	-166.99552322267755	238.48149300052685	-39825.341702548285	0
R00352	4.246126908625797	5.198859037466079	9.444985946091947	81.1403439624427	-233.97604594123612	252.86601783342002	-59164.591005569724	0
R08295	74.9975810100255	-39.90297458183733	35.09460642818823	78.04894576947699	-199.05223088024277	269.2414437366192	-53593.110021191416	0
R00141	540.1836633132689	-36.22811748561833	503.9555458276506	162.44602587806068	16.617468193468653	991.2936234618327	16472.790258265297	1
R09512	-419.52356587096136	45.96736576300765	-373.55620010795366	116.47335710916056	-722.9762714354351	-24.13612878047195	17449.84839259111	2
R05423	-357.6068655378472	42.96767725855256	-314.63918827929473	117.46026558329928	-667.0199850291925	37.74160847060318	-25174.40711703938	0
R05429	-396.5983098604053	42.96766113390845	-353.630648726497	236.95005538375702	-1064.480814877768	357.2195174247741	-380253.32299856655	0
R07355	-21.508823178648	-45.45809250997513	-66.96691568862326	172.94547995550647	-585.8033555551426	451.8695241778962	-264706.6835365172	0
R07353	-801.6214362964018	-44.28821846556737	-845.909654761969	260.8188266637655	-1628.3661347532654	-63.45317477067261	103325.00093914356	2
R08832	-588.3423055159802	0.017984081266803287	-588.3243214347135	242.44387081559952	-1315.655933881512	139.00729101208506	-182885.76727284386	0
R07829	71.05031925508273	-0.029134580365962393	71.02118467471678	166.07770765207542	-427.2119382815095	569.254307630943	-243192.2361381138	0
R09514	-493.9439546373122	43.06442554562761	-450.8795290916848	190.45476963104176	-1022.2438379848102	120.48477980144054	-123164.82372297932	0
R03114	77.3737226065807	-46.00192059009226	31.371802016488232	186.9671259578493	-529.5295758570597	592.2731798900362	-313626.1657386829	0
R09517	-322.1075497415383	-44.493665070590964	-366.6012148121295	179.40090313779785	-904.8039242255232	171.60149460126405	-155265.70571818866	0
R05079	-100.54109201652659	165.82432155751712	65.28322954099048	69.17243152747832	-142.2340650414445	272.8005241234255	-38801.52749151145	0
R05076	-16.859142441048277	-0.0003553694827616028	-16.859497810530797	78.50821048305532	-252.38412925969672	218.66513363863513	-55187.609352842155	0
R05077	-62.13443365005629	84.40285644494233	22.268422794885964	110.25705963664672	-308.5027561150542	353.0396017048261	-108913.69014369985	0
R05074	-11.859562061682482	-49.201337305388726	-61.06089936707168	80.6102765708002	-302.8917290794722	180.7699303453289	-54753.71676787244	0
R05072	-283.0827175792129	-43.521663803066104	-326.60438138227903	105.32728479522656	-642.5862357679588	-10.622526996599275	6825.889637088249	2
R05070	-50.50361882326985	0.0007040138609539781	-50.502914809408885	121.0106143389738	-413.53475782633024	312.52892820751254	-129241.57464001623	0
R05071	27.99264348280872	0.0002710872894340355	27.992914570098147	111.68791497209813	-307.07083034619615	363.0566594863925	-111484.10989120275	0
R09421	-399.5921193409697	46.00250393722325	-353.5896154037465	43.19430528336417	-483.17253125383905	-224.006699553654	108233.8840411572	2
R09420	-30.06626910642245	45.99090390018205	15.924634793759596	133.77224547165733	-385.39210162121236	417.2413712087316	-160801.52893344947	0
R02243	-78.73592977534351	44.50516527708081	-34.23076449826266	86.0998904697362	-292.53043590747126	224.06890691094597	-65546.97501196961	0
R02246	140.26643667208282	-1.5101412929293474	138.75629537915324	216.53483753400883	-510.84821722287325	788.3608079811798	-402732.7132855696	0
R10508	-15.625691840005176	0.0	-15.625691840005402	355.2583294463662	-1081.400680179104	1050.1492964990932	-1135632.163523727	0
R10509	-15.24375555606116	-7.902084462330096e-07	-15.243756346269492	242.63113953571425	-743.1371749534123	712.6496622608732	-529596.4567440486	0
R10058	-1411.625125240997	96.54619909320219	-1315.0789261477935	443.05919997618764	-2644.256526076357	14.098673780769104	-37280.510153820316	0
R10059	163.4040195075495	-10.845364066684397	152.5586554408646	546.3275076247027	-1486.423867433243	1791.5411783149725	-2662989.566936851	0
R10054	97.13379875269035	-84.65997816280424	12.473820589885891	85.6611942360808	-244.50976211835646	269.45740329812827	-65884.9655814554	0
R10055	-114.88094298104308	0.007179470805652954	-114.87376351023771	261.9815538083713	-900.8184249353516	671.0708979148762	-604513.029279631	0
R10050	22.6356565001513	0.0017500368751370845	22.637406537026443	158.02167015246198	-451.4276039203595	496.7024169944124	-224225.1819652388	0
R10051	26.927534372409863	-41.46019816009702	-14.53266378768717	111.32896385242313	-348.51955534495653	319.4542277695822	-111336.04541532123	0
R05218	26.80836569535677	-81.38926451611495	-54.58089882075797	180.90373856461812	-597.2921145146123	488.1303168730964	-291556.3891238195	0
R05219	144.64428623242063	81.37826635262854	226.02255258504917	152.27666267169673	-230.80743543004098	682.8525406001394	-157607.44367280608	0
R05210	502.59106074309034	-44.43065512518535	458.16040561790464	141.55766626743812	33.48740681559025	882.8334044202189	29563.801364212384	1
R05211	44.33069543663265	-40.186318206500225	4.144377230132251	178.2599328567646	-530.6354213401615	538.924175800426	-285972.25709625834	0
R05216	44.33069543663265	-40.186318206500346	4.144377230132251	128.8810582531795	-382.49879752940626	390.7875519896708	-149475.7687255094	0
R05217	-304.9777281350362	92.18360496486412	-212.79412317017196	263.04828995164485	-1001.9389930251064	576.3507466847626	-577468.2867625993	0
R03816	-94.20803689563765	42.948676377915945	-51.25936051772146	247.8333351517767	-794.7593659730516	692.2406449376086	-550164.7360713901	0
R00806	0.4042832364257265	-3.7623091844224064	-3.358025947996566	56.478745218921105	-172.79426160475987	166.07820970876674	-28697.36161526681	0
R03812	-453.7419805637055	-0.06028292036467065	-453.80226348407007	241.0832222727995	-1177.0519303024685	269.44740333432844	-317153.58620965906	0
R10956	-3.3308121483294144	-39.91923893347507	-43.25005108180471	146.6765105831507	-483.2795828312568	396.7794806676474	-191755.4218930633	0
R09173	122.14705088183209	-81.35944540889803	40.78760547293405	170.99719381900596	-472.2039759840839	553.7791869299521	-261496.7338855565	0
R09172	31.57439015885982	0.00494272460866796	31.579332883468453	117.37511316007921	-320.5460065967692	383.70467236370615	-122995.00043870768	0
R09171	-434.2391327150232	81.36892910412085	-352.8702036109024	121.8175249661304	-718.3227785092937	12.582371287488856	-9038.203903464551	0
R04617	-14.352039874019285	-39.32264114560712	-53.67468101962595	103.90507507672714	-365.3899062498074	258.0405442105555	-94285.41025774414	0
R01905	-38.856973833242996	41.48268579272582	2.6257119594828846	83.2494753284828	-247.12271402596556	252.3741379449313	-62367.381918914834	0
R01903	79.17732175793208	-42.970017239157066	36.20730451877535	116.08833826215151	-312.0577102676791	384.4723193052298	-119977.55162369402	0
R10507	33.488447375918554	2.8846849659014713	36.373132341820025	157.12038439501546	-434.9880208432264	507.73428552686636	-220858.33197558124	0
R01900	0.7467180085132554	-0.003500165543655953	0.7432178429696705	72.12686662099206	-215.6373820200065	217.12381770594587	-46820.011624299295	0
R10500	-10.630180387027279	-43.046757746983225	-53.676938134010534	136.77704436697482	-464.008071234935	356.65419496691396	-165490.42510444619	0
R10501	17.72524256397833	0.0028423478320291906	17.728084911810356	84.65299642679878	-236.230904368586	271.6870741922067	-64180.883241680094	0
R04031	28.811302470117603	0.001301781299972049	28.812604251417557	124.00671497020453	-343.207540659196	400.8327491620311	-137568.8220555651	0
R04037	-58.37742829606532	-0.04480360153797847	-58.42223189760329	155.1549743411505	-523.8871549210548	407.04269112584825	-213244.43738533036	0
R11013	-354.9959662509099	1.0367186794887857	-353.9592475714209	116.13526078991508	-702.3650299411661	-5.553465201675691	3900.5597526521724	2
R11015	-354.21224245941613	0.6660850796498039	-353.5461573797662	108.24436794704918	-678.2792612209139	-28.813053538618703	19543.29666769293	2
R11014	-385.6404333438872	-40.71063053752891	-426.3510638814161	144.74445134500343	-860.5844179164264	7.88229015359417	-6783.376083679217	0
R11017	18.69107534781557	-0.026287325352654992	18.664788022462943	73.33239212523247	-201.33238835323448	238.6619643981604	-48050.38330135624	0
R01655	37.035094437213786	-41.92300060070652	-4.887906163492744	100.34194770899148	-305.9137492904672	296.13793696348165	-90592.66660364273	0
R07102	-92.28172840323212	0.0	-92.28172840323212	128.74687668895854	-478.52235847010775	293.9589016636435	-140665.90691736914	0
R08336	27.390829599524178	-81.39074226487173	-53.999912665347544	65.48621925877175	-250.45857044166283	142.4587451109677	-35680.01364740619	0
R07105	-110.77460145599235	42.981766225274754	-67.79283523071759	130.6422638979175	-459.71962692447016	324.13395646303496	-149010.74153873886	0
R07106	-29.385308691117192	0.3175216810687971	-29.067787010048505	66.64846003216725	-229.0131671065503	170.87759308645326	-39133.21878027302	0
R01650	-105.7493924184635	0.5441610947568023	-105.20523132370668	153.3715855150086	-565.3199878687325	354.90952522131914	-200637.4484926137	0
R06506	-30.67455344696668	-9.044281366911946	-39.718834813878175	185.0301478101673	-594.8092782443799	515.3716086166237	-306547.8145488991	0
R07510	108.8171854807137	-162.7779387022133	-53.96075322149954	160.66752731730952	-535.9633351734279	428.041828730429	-229414.72612009398	0
R06502	-22.878013389223753	-0.0008520235182913892	-22.878865412742012	159.33855060191505	-500.8945172184872	455.13678639300315	-227975.52088869704	0
R06501	-322.5727074525056	0.0	-322.5727074525057	131.8042359743679	-717.9854153756095	72.84000047059806	-52298.05799384193	0
R07516	82.09835093620697	-4.547473508864641e-13	82.09835093620677	137.11697185368408	-329.2525646248455	493.4492664972591	-162469.4365064714	0
R02477	76.96174617264404	-46.00192059009236	30.959825582551733	181.93809161217368	-514.8544492539694	576.7741004190727	-296954.71181521524	0
R02473	40.36141702247664	-82.5520542262442	-42.19063720376761	152.51184755332898	-499.72617986375457	415.3449054562194	-207558.72292950877	0
R02478	-35.9359113925089	0.3173292051315002	-35.61858218737757	90.09169331331684	-305.89366212732807	234.6564977525729	-71779.93543950768	0
R00923	-65.26561680364239	47.490237857977256	-17.775378945665125	68.5971636480036	-223.56686988967598	188.01611199834568	-42034.17364829688	0
R00658	-4.1764440483634635	-0.0018253318100818203	-4.1782693801735595	77.83084736131889	-237.67081146413025	229.3142727037831	-54501.30927381498	0
R00650	33.02457772970752	-39.91590982446365	-6.891332094756137	118.810187777258	-363.32189542653015	349.5392312370179	-126995.25601896555	0
R00653	-14.581701400559268	-0.010735341130498456	-14.592436741689825	82.2446623550184	-261.32642380674497	232.14155032336535	-60664.721162958616	0
R06767	-123.95738650187063	-86.21070483339486	-210.1680913352646	253.28105964278282	-970.0112702636133	549.6750875930838	-533191.0299484301	0
R06766	98.96118528781751	-83.10473049851467	15.856454789302859	94.18054620441823	-266.68518382395183	298.39809340255755	-79578.35039177781	0
R06769	-7.658112540081646	-41.485930465568906	-49.144043005650595	245.2056533585089	-784.7610030811773	686.4729170698761	-538717.1749878178	0
R03306	-270.0060377290715	1.470625953836067	-268.53541177523545	153.52911335230857	-729.1227518321613	192.0519282816903	-140029.43044341885	0
R03307	5.071364829420645	-44.48804629194143	-39.41668146252073	135.0655507511271	-444.613333715902	365.7799707908606	-162630.65221982973	0
R03303	-486.49514336347846	-42.93179867818651	-529.4269420416649	143.78607946239842	-960.7851804288604	-98.06870365446986	94222.95713508425	2
R00906	85.43254857461164	-42.968912823950824	42.46363575066084	133.28914186215215	-357.4037898357956	442.3310613371172	-158090.79768397546	0
R09417	31.22320920739287	-3.0933089618656595e-06	31.223206114083947	79.60792795533709	-207.6005777519273	270.0469899800952	-56061.91114003669	0
R09410	35.443887350907914	-0.00020912479357093616	35.44367822611434	98.59147183280642	-260.33073727230493	331.2180937245336	-86226.25053723523	0
R09411	-74.36194180329858	-2.482697744967709	-76.8446395482663	92.35666799106274	-353.9146435214545	200.2253644249219	-70862.68847439955	0
R03308	-209.48170493195994	-0.0009573715652919644	-209.4826623035252	116.07764137000406	-557.7155864135374	138.75026180648695	-77383.1836284367	0
R09413	-38.31359340078541	81.56540890404517	43.251815503259756	78.14369630281057	-191.17927340517195	277.68290441169154	-53087.215902465	0
R03908	3.851611029604783	0.00029215364057222365	3.851903183245384	194.14222640301202	-578.5747760257908	586.2785823922814	-339205.99949633225	0
R04620	62.3599614726536	-121.9023128174862	-59.54235134483224	216.8056455780756	-709.959288079059	590.8745853893945	-419496.89998706366	0
R04621	8.613698037970664	0.2971745324627335	8.910872570433526	148.5894993655411	-436.85762552618974	454.6793706670568	-198630.1502453527	0
R01230	90.0938845925925	-122.54546713946822	-32.4515825468759	95.34306156045595	-318.48076722824374	253.57760213449197	-80759.58927969132	0
R01231	79.7508284860578	-124.11238764888634	-44.361559162828826	91.30257243865977	-318.26927647880814	229.5461581531505	-73057.48967389327	0
R01233	46.70046071330262	-84.6786453362523	-37.97818462294981	129.57014352304552	-426.68861519208633	350.73224594618665	-149653.45632598866	0
R04488	25.704353491031103	-41.45654830461361	-15.752194813582491	50.45790855016739	-167.12592046408466	135.6215308369197	-22665.87317586844	0
R04489	-36.99814017953554	-0.0003310514065901771	-36.99847123094219	135.85252984327948	-444.55606076078067	370.5591182988962	-164734.30190994538	0
R04483	-1.1086441854066609	-1.5081170958142138	-2.616761281220988	144.52661470539732	-436.19660539741295	430.96308283497103	-187984.63378421843	0
R04487	-25.748455840505585	0.15602358950862086	-25.592432250996982	240.0275274817414	-745.6750146962213	694.4901501942273	-517863.9529524613	0
R05687	65.35950268505529	-46.00543560010397	19.35406708495111	59.050375290240545	-157.79705878577053	196.50519295567275	-31007.941484535473	0
R05688	53.61236831100382	-45.99707833171073	7.61528997929372	148.9439904279783	-439.2166813046412	454.4472612632286	-199600.81792001848	0
R08166	-33.85780524484068	3.0385981313477544	-30.81920711349289	95.24836669701456	-316.56430720453665	254.9258929775508	-80700.43869893621	0
R10267	-39.30336045529339	-82.10604338617782	-121.40940384147144	130.58366850750772	-513.1604093639946	270.34160168105177	-138728.6069867665	0
R10266	-51.115441349389535	0.0002581265924135323	-51.11518322279687	121.11196933058622	-414.4510912145555	312.22072476896176	-129400.2200802956	0
R10260	-281.11235694896874	4.332210962825286	-276.7801459861434	180.3131310089354	-817.7195390129497	264.1592470406627	-216008.17771609855	0
R10269	-2.4339648166909744	2.700062395888381e-13	-2.433964816690718	234.42238366643036	-705.7011158159818	700.8331861826002	-494578.7614899307	0
R00018	-17.982007755869606	-1.5513910063804133	-19.533398762250048	128.90001243684142	-406.23343607277434	367.1666385482743	-149155.36518875582	0
R05536	130.35283588458904	-1.5197275224085445	128.8331083621805	155.26235208741443	-336.9539479000628	594.6201646244238	-200359.61197118482	0
R05535	100.64668274328129	-41.45434843675756	59.192334306523755	129.20419970466466	-328.4202648074702	446.80493342051767	-146739.79455125052	0
R05534	84.75349138978805	-1.5197275224085445	83.23376386737951	114.60629273091871	-260.5851143253766	427.05264206013567	-111283.56155419457	0
R00013	-62.77031470569466	41.45429257974732	-21.316022125947427	63.081303012128885	-210.5599311623341	167.92788691043918	-35358.8843080983	0
R00010	-12.451894624397482	-0.0004023134897579439	-12.452296937887356	102.15722092050363	-318.9239596993982	294.0193658236236	-93769.82037677596	0
R06888	-409.3469950549806	42.9581991105586	-366.38879594442216	58.366918827404824	-541.4895524266367	-191.2880394622077	103580.47487295966	2
R06882	-50.677398778630675	-81.37977857201223	-132.05717735064292	151.0854066908894	-585.313397423311	321.19904272202524	-188002.10294474388	0
R06886	-234.23238234759083	-2.1873058986764704	-236.41968824626727	119.48848592845236	-594.8851460316242	122.04576953908985	-72603.21543480342	0
R06885	-106.79461913373787	-0.012312945055555248	-106.80693207879335	92.78394755461215	-385.15877474262976	171.54491058504308	-66072.02757426919	0
R00337	-29.442009606753913	-2.8799732688908652	-32.321982875644714	65.73477384394725	-229.52630440748646	164.88233865619702	-37844.83385382055	0
R08101	-231.57393853369143	42.96736045115404	-188.60657808253757	102.92568306492748	-497.38362727732004	120.1704711122448	-59770.82481343272	0
R08100	-193.90712873194698	42.94391989697499	-150.9632088349719	243.42303387607487	-881.2323104631964	579.3058927932527	-510503.0703711429	0
R08103	-293.55658285541716	42.967677865569385	-250.58890498984783	97.22208833707501	-542.2551700010729	41.07736002137722	-22274.410841587178	0
R08105	47.62668867620141	-43.09338748381151	4.533301192390127	150.89405724940391	-448.14887055582153	457.2154729406018	-204900.5977989765	0
R08104	-241.54537136492127	42.95835567649613	-198.58701568842503	111.06737171793816	-531.7891308422395	134.61509946538945	-71586.84674294108	0
R08106	101.25673920234266	-41.466048473505076	59.790690728837575	189.47872106036374	-508.64547245225367	628.2268539099288	-319544.7449142086	0
R08109	-254.5685628454632	42.968086349388024	-211.60047649607537	153.87716828307725	-673.2319813453072	250.0310283531564	-168328.8846160001	0
R00484	-114.5900654914412	82.85248273492405	-31.73758275651721	71.2448320810609	-245.47207899969996	181.9969134866655	-44675.160725100315	0
R00481	-77.7517662750156	0.036316156503374934	-77.71545011851211	140.36103517661547	-498.79855564835856	343.3676554113344	-171271.29057553684	0
R00483	62.44491238509056	-80.96539747528712	-18.520485090196303	118.51832983029995	-374.0754745810962	337.03450440070355	-126076.34218389774	0
R07599	-82.0955518291987	41.454489799330986	-40.641062029867726	89.1204906287718	-308.0025339161832	226.72040985644767	-69830.46072630148	0
R03685	-11.700283148070412	-0.002442282563947629	-11.702725430634473	83.61642344447165	-262.5519957640494	239.14654490278045	-62788.402644301874	0
R01827	28.646780708645334	0.09991062981379173	28.746691338458728	53.90249309731015	-132.9607879534717	190.45417063038917	-25322.936596041494	0
R01826	-74.16872912730719	-0.4834058121439284	-74.65213493945089	75.48991680696881	-301.12188536035734	151.81761548145553	-45715.60660468966	0
R01829	11.713979618421035	5.840854802144861	17.55483442056584	54.11124280067111	-144.77889398144748	179.88856282257916	-26044.06716536514	0
R10270	-20.661358636007666	-3.0957757894267104	-23.757134425434288	89.70874493302445	-292.88336922450765	245.3691003736391	-71864.52882101781	0
R07373	-271.84061358546035	7.4173470804594235	-264.4232665050006	119.42380728237455	-622.6946883521242	93.84815534212309	-58438.7478431851	0
R09556	58.706283091394646	-41.45950080500938	17.246782286384814	116.3007772563005	-331.6555494825167	366.1491140552863	-121435.38561454265	0
R05058	1.7911726333046545	0.00028829244911321433	1.7914609257537677	116.02344159811018	-346.2788638685768	349.8617857200843	-121149.74167018225	0
R05154	-474.066770831893	42.956414870863455	-431.11035596102926	114.49836560108784	-774.6054527642929	-87.61525915776576	67867.257488962	2
R05056	16.406182715124714	0.0005010550330553087	16.40668377015777	80.7754839390111	-225.9197680468755	258.73313558719104	-58452.92997789899	0
R05057	-14.842457517540595	-0.00048206697442765284	-14.842939584514966	112.53280402634479	-352.44135166354937	322.7554724945194	-113752.37498277592	0
R02223	-210.09222638093067	133.40559071651433	-76.68663566441649	247.67318506504762	-819.7061908595593	666.3329195307264	-546197.219312861	0
R05236	19.778860231092157	-85.91055597737653	-66.13169574628432	123.7367408020406	-437.34191815240615	305.0785266598375	-133423.62803652333	0
R05237	51.548977984260034	-122.84377236571942	-71.29479438145938	113.0324068020891	-410.3920147877267	267.8024260248079	-109903.97718136203	0
R10070	-756.7714206673317	85.93535954577737	-670.8360611215546	274.0349526882791	-1492.940919186392	151.26879694328258	-225835.37675272406	0
R09339	0.0	-3.8530363730247927	-3.8530363730247785	54.22409781654154	-166.52532982264938	158.81925707659985	-26447.42916686893	0
R10073	-906.2591652492281	92.00384118018472	-814.2553240690435	340.28382516699423	-1835.1067995700266	206.59615143193923	-379126.0022577505	0
R10077	-440.01986923223745	46.001865582967866	-394.0180036492697	135.95621961132161	-801.8866624832347	13.850655184695086	-11106.655659261252	0
R09338	-409.1876893560229	39.034796341559506	-370.15289301446313	140.82979777221001	-792.6422863310931	52.336500302166996	-41484.1232580776	0
R08947	-2.486022069594128	-2.8721877817191626	-5.3582098513129495	121.06025890993814	-368.5389865811274	357.82256687850145	-131871.5661732606	0
R09194	13.218766667803722	2.7109804176323	15.929747085436134	219.15240184622544	-641.5274584532402	673.3869526241125	-431996.2202725194	0
R09191	114.710438455014	-80.64279901491125	34.06763944010254	267.0070187264116	-766.9534167391322	835.0886956193373	-640474.1283854761	0
R09190	-961.9701619542641	51.78744315874789	-910.1827187955156	231.059753223156	-1603.3619784649836	-217.00345912604783	347935.0955580852	2
R09193	-534.4062070032858	88.11256853842887	-446.29363846485666	217.5766269449216	-1099.0235192996215	206.43624236990817	-226878.28560036613	0
R09192	-11.46660006518573	44.41605767766612	32.9494576124805	143.9102153525723	-398.78118844523635	464.68010367019735	-185305.6839884569	0
R08948	-72.98902100869782	-43.63631587241082	-116.62533688110851	141.3423638102147	-540.6524283117526	307.40175454953555	-166197.50506449974	0
R09529	-15.982217705217865	-0.1236873940924852	-16.105905099310576	106.82135092202421	-336.5699578653833	304.35814766676214	-102437.8089361882	0
R00877	-3.2585167571756983	-0.0021707247535687198	-3.260687481929267	66.99938460166783	-204.25884128693275	197.73746632307427	-40389.62575016503	0
R04013	45.70186109947701	-39.9137679264054	5.788093173071388	182.85839455065758	-542.7870904789014	554.3632768250442	-300901.2300962155	0
R09836	-6.735411156346345	-0.005526441752635947	-6.740937598099206	78.5097747921152	-242.27026197444482	228.78838677824643	-55428.62240147635	0
R04547	-47.09042070742771	44.51807114598682	-2.572349561440433	170.9327353604145	-515.3705556426838	510.2258565198032	-262955.38317787525	0
R04010	-40.85396958148951	0.0	-40.85396958148954	175.35981821488534	-566.9334242261456	485.2254850631665	-275090.54576865345	0
R04541	-292.63991188710946	-4.500127652005631	-297.14003953911526	157.18619429087857	-768.698622411751	174.41854333352046	-134075.29398354146	0
R04540	319.67139937403323	4.4935936575874385	324.1649930316206	223.479298551148	-346.27290262182333	994.6028886850644	-344404.02922102745	0
R09525	-49.577108648430794	-43.636314273585405	-93.21342292201632	175.69075292934787	-620.28568171006	433.8588358660272	-269116.4237710918	0
R09526	26.760462883825088	-43.636314273585185	-16.875851389760438	116.86306750237942	-367.46505389689867	333.71335111737784	-122627.99455446195	0
R10382	36.19248623822409	-81.3889700633988	-45.19648382517471	85.39040910635231	-301.36771114423163	210.97474349388224	-63580.975555992656	0
R10383	-181.2513239666664	-87.27262854717037	-268.52395251383683	196.7071931272446	-858.6455318955707	321.597626867897	-276138.3653783387	0
R10381	-435.50933454263986	46.001924917118	-389.50740962552186	193.76376662523072	-970.798709501214	191.78389025017032	-186183.5531579878	0
R10384	-172.34890529662152	-87.2726285471706	-259.6215338437928	172.80207472288757	-778.0277580124555	258.78469032486987	-201341.67242140608	0
R09831	-57.135702499388636	0.0003660263916032136	-57.135336472996975	108.93390608047649	-383.9370547144263	269.66638176843253	-103534.91637166806	0
R11031	-83.89640663390985	42.98307858877142	-40.9133280451382	209.920008125456	-670.6733524215061	588.8466963312297	-394923.7878907945	0
R11037	-331.7402270816263	-42.09137947715769	-373.831606558784	129.0508762783135	-760.9842353937245	13.321022276156555	-10137.087951483769	0
R11036	24.542773197433807	-42.96745901783918	-18.42468582040556	124.48882332623892	-391.8911557991223	355.04178415831115	-139137.73515078312	0
R09657	10.540983763547274	0.003689424964022692	10.544673188511183	87.79768209644845	-252.84837310083415	273.93771947785655	-69264.70670092873	0
R11038	6.453116620508298	0.4923697087310472	6.945486329239203	95.46258115998516	-279.44225715071633	293.3332298091947	-81969.69983519112	0
R05484	152.29479769506585	-43.27767429317996	109.01712340188587	143.74242107334834	-322.2101398181591	540.2443866219309	-174072.21934942796	0
R08895	-5.2387704559045565	-4.10405758879476	-9.342828044699331	87.34057701129534	-271.36455907858533	252.6789029891867	-68568.09909812128	0
R08894	-41.96841007823298	-4.142058539341065	-46.11046861757382	66.41494993734685	-245.3553184296144	153.13438119446673	-37572.33486049033	0
R10640	-18.50990524084932	-0.014466571376061662	-18.52437181222569	103.66320899970829	-329.51399881135063	292.4652551868992	-96371.39575001724	0
R10131	144.0556525370923	-84.37047023386191	59.68518230323019	113.30696192684236	-280.2357034772969	399.60606808375735	-111983.88760324832	0
R10133	46.008055234831225	41.66193504808583	87.66999028291704	159.65310952901288	-391.2893383041216	566.6293188699558	-221716.01124434004	0
R10924	-1402.5588503873291	96.54405121649052	-1306.0147991708384	230.0509328682636	-1996.167597775629	-615.8620005660473	1229363.7702312195	2
R10925	-389.10925040584885	46.00418768568686	-343.10506272016175	81.42016276245269	-587.3655510075198	-98.84457443280368	58057.897925827536	2
R10920	-525.3271294980748	-0.06568810965180205	-525.3928176077267	94.74846092279749	-809.6382003761191	-241.14743483933418	195242.17516863602	2
R08898	-0.9357162726537354	-24.266555752232648	-25.202272024886042	72.69477989279079	-243.2866117032584	192.88206765348636	-46925.62469773535	0
R09332	-41.13144572028659	-3.804349542456293	-44.93579526274289	56.92278336534112	-215.70414535876625	125.83255483328048	-27142.603698622857	0
R08316	107.56973065516114	-81.3469477755516	26.222782879609557	198.18822967827683	-568.3419061552211	620.7874719144402	-352819.5351051335	0
R08648	-69.80991674451315	41.45408660720992	-28.355830137303315	118.01278431997952	-382.3941830972418	325.68252282263524	-124539.10226381045	0
R07169	-19.27725657278233	-51.997158515972394	-71.27441508875495	316.8355344824626	-1021.7810185361427	879.2321883586328	-898382.7609508454	0
R01041	79.79398684153729	-46.001926080351666	33.79206076118538	211.92913520157745	-601.995344843547	669.5794663659177	-403083.7217551089	0
R06563	-75.1206822690833	46.45497381967823	-28.66570844940497	185.29196127173432	-584.541592264608	527.210175365798	-308176.2753664268	0
R06562	-208.78665557512744	87.31614489955791	-121.47051067556951	153.612204635946	-582.3071245834076	339.3661032322685	-197615.29975425813	0
R02410	-22.56861196541604	-0.002566018972288475	-22.57117798438844	95.9872725639883	-310.5329956763533	265.39063970757644	-82412.55037285747	0
R02413	103.48211680970768	-46.00047373508437	57.481643074623214	144.3836411995193	-375.6692805239348	490.63256667318115	-184315.58332372538	0
R02415	192.78997489979	-4.824604817837951	187.96537008195202	163.73916302797898	-303.25211900198497	679.1828591658889	-205963.64123188253	0
R02417	-267.61096235427584	-44.53555407131853	-312.1465164255943	138.651561522495	-728.1012009930794	103.80816814189068	-75582.85189700213	0
R02419	18.839755257468823	-0.04858391027767084	18.79117134719104	82.3464216209192	-228.24809351556652	265.83043620994863	-60675.290263332194	0
R01044	46.69708271050763	-38.574228494315065	8.122854216192536	70.82934315994147	-204.3651752636319	220.61088369601697	-45085.18191160122	0
R00671	-24.919460477602684	-0.02500130186501792	-24.944461779467787	91.0480688119062	-298.0886682151863	248.1997446562508	-73985.5313359311	0
R00677	-141.34804399652683	-1.5360137242796554	-142.8840577208064	120.1428466460286	-503.31259765889223	217.54448221727935	-109492.87845113756	0
R00676	35.78173149274966	-47.53779614510647	-11.756064652356713	54.115905549350536	-174.10378130040831	150.59165199569492	-26218.576044725658	0
R00679	-487.37294222148216	0.01823159456932899	-487.35471062691283	101.55613328089493	-792.0231104695978	-182.68631078422808	144691.7801075399	2
R06789	27.891437072164198	-41.45642483290789	-13.564987760743804	82.42199211273687	-260.83096409895444	233.70098857746686	-60956.45416153941	0
R06785	161.57783611517016	-43.01051537355898	118.5673207416112	229.56388537043546	-570.1243353696952	807.2589768529176	-460237.9876494898	0
R06783	-439.2838472082877	42.96823494645078	-396.31561226183703	118.366516452423	-751.4151616191058	-41.21606290456799	30970.374568739193	2
R07786	-434.1372415216177	46.0019195891166	-388.1353219325009	151.9872264114361	-844.0970011668094	67.82635730180726	-57252.02479852404	0
R07780	37.29481495914425	-1.0271646267183598	36.26765033242589	72.14854844070743	-180.1779949896964	252.71329565454815	-45533.374918274836	0
R07781	6.66494715033059	1.5128832838433937	8.177830434173984	134.0198367830117	-393.88167991486114	410.23734078320916	-161584.9729514958	0
R07789	42.914562314932255	-81.38896935110665	-38.4744070361744	86.97101689397795	-299.38745771810824	222.43864364575944	-66595.34001936813	0
R07100	-9.630620320343725	-41.39816963725036	-51.02878995759409	108.910330765701	-377.7597822546971	275.7022023395089	-104149.20392291332	0
R03092	-416.7793190950605	41.46030811902614	-375.3190109760344	151.89056719456983	-830.9907125597438	80.35269060767513	-66772.33962416457	0
R07101	49.46296996884206	-0.014100591504096371	49.448869377337964	53.653082829021606	-111.51037910972687	210.4081178644028	-23462.688990823648	0
R07513	18.373320736711772	-41.605954367056654	-23.23263363034482	122.32780099567205	-390.21603661736094	343.7507693566713	-134137.06280252885	0
R08330	25.127799511231387	-81.38583751668385	-56.258038005452484	74.90120508151509	-280.96165324999777	168.44557723909278	-47326.7478637457	0
R07104	23.62083770268111	-84.40793465935559	-60.78709695667448	45.413391257154466	-197.02727072813786	75.4530768147889	-14866.313792858398	0
R08337	23.184858774995746	-81.38420931568929	-58.19935054069356	62.65402067520903	-246.16141256632062	129.7627114849335	-31942.572357567158	0
R01785	1.4665530662074389	-0.0002198479882906668	1.4663332182189777	112.84165729779541	-337.05863867516723	339.99130511160524	-114597.0064623111	0
R01032	-67.65846895831447	42.87368747164794	-24.78478148666659	99.24035424854004	-322.50584423228673	272.9362812589536	-88023.54580903967	0
R01033	-323.3852420525087	42.94701170877649	-280.438230343732	151.2150736300467	-734.0834512338721	173.2069905464081	-127148.38539813989	0
R01030	16.546552676726552	-44.72849601725788	-28.181943340531458	83.95015351485864	-280.03240388510744	223.66851720404446	-62634.43254606608	0
R01031	68.20773361749622	-42.873687471647905	25.334046145848326	142.36393214749825	-401.75775029664635	452.42584258834313	-181765.58869435737	0
R03321	12.374462440063098	-0.007027400753884193	12.367435039309154	41.28743629333793	-111.49487384070463	136.22974391932294	-15188.918111636414	0
R03322	156.4711867990868	-46.022086571683865	110.44910022740282	113.64267153522395	-230.47891437826905	451.3771148330747	-104032.90740192236	0
R03325	50.717789055902756	-46.00192797958675	4.715861076315832	88.32698643604824	-260.2650982318289	269.6968203844606	-70192.66945017356	0
R03327	61.96367606280819	-42.96767977288846	18.99599628991996	127.00754133801271	-362.0266277241182	400.0186203039581	-144817.39213549646	0
R00922	-37.174706094649075	-1.4923990591473741	-38.667105153796456	128.5960390051343	-424.4552221691993	347.12101186160635	-147337.32620931542	0
R00924	-15.379355066104381	44.51868957473153	29.139334508627144	177.27366303324862	-502.6816545911188	560.9603236083731	-281984.4636314264	0
R01251	138.00236956575145	-87.60885628900951	50.393513276742404	174.9444581892473	-474.43986129099954	575.2268878444843	-272910.5648797904	0
R09690	-69.16121786889221	177.96648265927456	108.80526479038326	573.0258405830717	-1610.2722569588318	1827.8827865395983	-2943388.9401373174	0
R09696	-35.250728358576396	-0.011759544672258926	-35.26248790324865	59.308747751156176	-213.18873115671718	142.66375535021987	-30414.304985165698	0
R09697	-51.721359733422496	0.0002581265924135323	-51.721101606829855	80.64857437073702	-293.66682471904085	190.2246215053812	-55862.66058086668	0
R09695	19.140242805256207	0.22227140968033154	19.36251421493654	70.38203900571223	-191.78360280220016	230.50863123207324	-44207.775774690774	0
R05538	120.44338744576723	-0.8078096550542568	119.635577790713	102.96067922687115	-189.24645988990045	428.5176154713265	-81095.44172841018	0
R07515	-1.894598031579605	-39.94136067950351	-41.83595871108311	124.74047411562174	-416.0573810579483	332.3854636357821	-138291.42550203542	0
R10779	25.29571768261394	-41.94787678803095	-16.65215910541701	77.53327656760372	-249.2519888082282	215.94767059739414	-53825.386374904636	0
R09032	11.3390064549194	-3.9314069078334337	7.407599547085737	174.09963051839668	-514.8912920081043	529.7064911022759	-272741.2595887302	0
R09033	-453.0632644064773	-5.408504852527852	-458.4717692590052	57.960433328402594	-632.353069244213	-284.5904692737973	179961.65672293663	2
R09031	-10.154945448883836	0.0	-10.154945448883836	60.68236626778064	-192.20204425222576	171.8921533544581	-33038.02326564393	0
R10245	8.181957784856111	-1.5516404147189604	6.630317370137135	102.24846925756664	-300.1150904025628	313.37572514283704	-94048.78408121123	0
R10243	55.03428965578666	0.02425082362140074	55.05854047940801	142.22460313756903	-371.6152689332991	481.7323498921151	-179019.09675902853	0
R10242	31.824114324761748	-46.00192059009214	-14.177806265330672	182.14575721935563	-560.6150779233976	532.2594653927363	-298392.6816666148	0
R10241	39.657556230156274	-43.636314273585455	-3.9787580434291385	127.9229098330967	-387.74748754271917	379.7899714558609	-147262.60722593113	0
R09039	24.316463482828112	-0.018565938999699938	24.297897543828412	115.40368097187776	-321.9131453718049	370.50894045946166	-119271.6984116801	0
R05559	7.600915722631272	39.55154072220417	47.15245644483547	161.2009736409137	-436.45046447790565	530.7553773675766	-231648.4309762249	0
R00070	-452.8361292279061	8.118942424773735	-444.71718680313234	314.53728621022606	-1388.3290454338105	498.8946718275458	-692629.9635103509	0
R05553	-27.71263629899755	-41.39757129410751	-69.11020759310503	160.6540969910596	-551.0724985662838	412.8520833800738	-227511.42912655298	0
R05552	-7.2874874601582755	3.0098234025221444	-4.277664057636174	81.06202056137332	-247.4637257417561	238.90839762648378	-59121.1621876426	0
R05554	-5.395594287254538	-0.741025445175751	-6.1366197324302325	218.81321339977424	-662.5762599317528	650.3030204668926	-430875.34312327584	0
R04975	70.64183982029346	18.033661944962827	88.67550176525593	350.6743252790506	-963.347474071896	1140.6984776024076	-1098888.997075937	0
R04972	-232.3245310417153	199.24926712138583	-33.07526392032946	229.03062194468484	-720.167129754384	654.016601913725	-471001.25901192287	0
R04978	9.062229372101683	-0.11468001862795064	8.947549353473732	122.57211051918155	-358.768782204071	376.6638809110184	-135135.24185470527	0
R02781	-9.139027917009685	-1.5554862684263069	-10.694514185435992	90.71588056783736	-282.84215588894807	261.4531275180761	-73949.9662511207	0
R02783	-16.01010525745869	-45.09187789782868	-61.10198315528668	126.68514696112342	-441.15742403865687	318.95345772808355	-140708.68579954398	0
R02782	0.8041172059545261	-41.472589164360215	-40.66847195840563	116.9845335100552	-391.6220724885712	310.28512857175997	-121514.50511365542	0
R02788	5.108285950740537	-34.736933963556574	-29.628648012816033	103.70629355129104	-340.74752866668916	281.4902326410571	-95917.10111625161	0
R00319	-500.0503253537727	-0.0038394193396840133	-500.0541647731124	97.28757014738682	-791.9168752152726	-208.19145433095193	164870.32596029062	2
R00317	1.5455027618652366	-41.89956730378796	-40.35406454192275	73.01067388998014	-259.3860862118632	178.67795712801768	-46346.57599176759	0
R00310	78.4804977713593	3.0397552304111737	81.52025300177047	57.42371650458739	-90.75089651199171	253.7914025155326	-23031.79730532033	0
R08121	62.76331883090762	-84.42846480909692	-21.665145978189287	94.36639703309466	-304.7643370774733	261.4340451210947	-79675.77345081266	0
R08120	-142.2410564645439	-41.454836676952	-183.69589314149601	140.37205497047572	-604.8120580529231	237.4202717699312	-143594.64319265645	0
R08125	29.29926238851573	-2.1479758411719985	27.151286547343716	144.9638092347829	-407.740141157005	462.04271425169236	-188393.36152955078	0
R04206	-28.26860236577085	-0.004905493587173737	-28.27350785935812	98.85075607414824	-324.8257760818028	268.2787603630866	-87143.8565412036	0
R04204	-34.054552155228016	-0.006912870360068268	-34.061465025588056	80.2280195770355	-274.74552375669447	206.62259370551845	-56768.632727589364	0
R04208	-87.94344711559437	3.1893704391235365	-84.75407667647073	145.9270677981292	-522.5352800708583	353.0271267179169	-184469.12853215708	0
R04209	-42.42079525433269	46.37460727608664	3.9538120217538335	130.18822145398866	-386.61085234021215	394.5184763837198	-152525.12441867177	0
R06998	1.460567854378894	-39.91923902257713	-38.45867116819847	165.95126828426947	-536.3124760210069	459.39513368460996	-246379.34161839465	0
R08789	21.60456793449714	0.08744364155904805	21.69201157605619	145.42216799466595	-414.57449240794165	457.958515560054	-189857.91913220385	0
R08788	-56.81500489493106	-39.74792785900217	-96.56293275393318	163.64383001332237	-587.4944227939002	394.36855728603393	-231689.32793082172	0
R07574	-71.22319022516332	-7.529342442298912	-78.75253266746176	121.43681490790763	-443.06297739118463	285.55791205626116	-126520.1387332571	0
R07576	26.583115580128265	0.0007862877620254949	26.58390186789029	146.42380347023683	-412.6875085428202	465.8553122786008	-192252.6681656932	0
R08783	-14.920984759830162	-121.30062622990658	-136.2216109897368	207.21843645516682	-757.8769203552373	485.4336983757637	-367898.9963616768	0
R03667	29.185716826979732	-5.460838108287362	23.72487871869225	161.54742561726874	-460.91739813311403	508.3671555704985	-234315.2666418861	0
R10771	20.419611617453032	-41.1089934192621	-20.68938180180885	150.02439811573814	-470.7625761490233	429.38381254540565	-202137.82975056444	0
R01808	27.106587077807266	-0.029412439300358532	27.077174638506907	54.42168028730031	-136.18786622339402	190.34221550040783	-25922.30018123398	0
R01804	63.94951571363093	-2.5706988273256712	61.378816886305465	105.26463705740034	-254.41509428589555	377.1727280585064	-95958.43517107336	0
R07318	-41.42817957066427	-0.0022190711295024808	-41.43039864179377	91.40973842116308	-315.65961390528304	232.79881662169544	-73485.18457241116	0
R07311	-100.84546794412512	-2.461007507536252	-103.30647545166136	110.16417918582272	-433.7990130091295	227.1860621058068	-98553.0895109298	0
R07313	96.29435104930916	41.3692906070948	137.66364165640397	137.3518661282375	-274.39195672830857	549.7192400411167	-150838.53792608072	0
R07312	-68.95160671006539	41.47965300577785	-27.471953704287557	94.03997031590413	-309.5918646519999	254.6479572434248	-78836.93591281463	0
R08874	-2.521454317098801	1.6220246271058727	-0.899429689992985	87.33706524242477	-262.9106254172673	261.1117660372813	-68649.0577126688	0
R07317	47.60911253560522	-41.1687385773737	6.440373958231504	473.0552695677635	-1412.7254347450591	1425.6061826615219	-2013990.1141757432	0
R07316	-90.88382479168169	81.35611819317178	-9.527706598509925	80.33793828316634	-250.5415214480089	231.48610825098908	-57996.8817552813	0
R07653	-57.76246771886872	133.47486199445575	75.71239427558703	435.3794180953656	-1230.42586001051	1381.850648561684	-1700264.772662591	0
R10775	28.923015272176944	-1.5516487256732034	27.371366546503797	132.4645566002727	-370.02230325431435	424.7650363473219	-157172.53709113857	0
R10820	5.416321630931464	-41.02037312341099	-35.60405149247941	175.1342914309555	-561.0069257853459	489.79882280038714	-274780.5318325265	0
R10350	-418.41093365826913	46.0019205900923	-372.40901306817665	155.31666204968118	-838.3589992172203	93.54097308086682	-78420.91657788045	0
R05032	-16.75007732657923	-3.752252606205048	-20.502329932783827	117.00262540769477	-371.51020615586816	330.50554629030046	-122786.18363796732	0
R05036	385.57096892888876	43.39353913749426	428.9645080663829	178.73917628165668	-107.25302077858713	965.182036911353	-103518.6890599724	0
R06047	-30.849059389505328	-3.7562332031234287	-34.60529259262853	48.692296613266564	-180.68218243242825	111.47159724717116	-20140.931469847543	0
R10829	12.221533144569547	0.3279106979088908	12.549443842478466	98.75534511446894	-283.71659150092836	308.8154791858853	-87616.07515734526	0
R06048	-62.546721968176364	-3.7324909064650456	-66.27921287464142	156.26770718176257	-535.0823344199291	402.5239086706463	-215383.43271132372	0
R02204	-55.07651625898461	-41.66581649132269	-96.74233275030724	139.59109847234276	-515.5156281673355	322.03096266672105	-166011.99400846648	0
R02201	68.74474868786206	-42.96883446081641	25.775914227045625	224.85466585721818	-648.7880833446088	700.3399117987002	-454372.18906561116	0
R02208	64.31919535509718	-46.00192059009236	18.31727476500509	215.79111831896043	-629.0560801918763	665.6906297218864	-418756.7381533115	0
R03439	-443.1741888528794	42.948398396347756	-400.2257904565317	163.81411024619044	-891.6681211951028	91.21654028203959	-81334.88109520367	0
R09209	-352.71108850361975	42.96767653379686	-309.7434119698231	148.13214664422216	-754.1398519024896	134.65302796284334	-101547.21456612047	0
R05784	14.743555463860332	-8.519682523910888e-07	14.743554611892025	103.57093978731962	-295.96926475006677	325.4563739738509	-96325.08371326343	0
R09206	-511.08089486694513	-84.33925346423537	-595.4201483311804	148.01806663595897	-1039.4743482390572	-151.36594842330342	157341.02058290012	2
R05780	-58.988585621306754	81.35500291000905	22.36641728870231	78.96480050911059	-214.52798423862944	259.2608188160341	-55618.700852660324	0
R05781	6.700370325082816	-41.41351345868033	-34.713143133597534	96.75622160283638	-324.9818079421067	255.55552167491157	-83050.895463501	0
R05783	-14.225670188724678	-1.554437831611594	-15.780108020336284	111.1403823197181	-349.2012549794906	317.64103893881804	-110920.64943042447	0
R08347	-76.88531975459806	-0.0014836603843377814	-76.88680341498258	155.24730440912447	-542.628716642356	388.8551098123908	-211003.94919732006	0
R04783	20.861603698952987	-0.001735559881581139	20.859868139071466	101.93627532398523	-284.94895783288416	326.6686941110272	-93083.90394356645	0
R09591	27.701351435568085	-82.34472165085981	-54.64337021529196	122.82119873466692	-423.1069664192927	313.8202259887088	-132779.52381909944	0
R04785	-89.28784270101913	-0.02067150260438666	-89.30851420362343	157.23117151528862	-561.0020287494892	382.3850003422425	-214518.76095537216	0
R04784	-64.0000084825109	0.0203421863669746	-63.97966629614393	103.05502006116792	-373.14472647964766	245.18539388735982	-91489.63673890353	0
R04789	-368.8866603519054	46.0019205900923	-322.8847397618129	226.7188144567915	-1003.0411831321876	357.27170360856155	-358358.2322871838	0
R10013	-52.731458699873144	-39.796653876764104	-92.52811257663723	87.93460941354343	-356.33194081726754	171.27571566399308	-61031.00817741713	0
R10010	4.502636502498206	0.0009757501309195504	4.503612252629125	89.14099015876634	-262.9193582236699	271.92658272892817	-71494.76261504547	0
R04565	12.350153781978975	0.0005621067525680701	12.350715888731544	99.46672498921585	-286.049459078916	310.7508908563791	-88890.12423775851	0
R04560	3.2956226089280563	3.2557598328223776	6.55138244175032	93.51772527261829	-274.00179337610456	287.10455825960526	-78667.16384958616	0
R08804	-56.158087490153726	-39.90101244392417	-96.05909993407788	135.31010361462523	-501.98941077795365	309.8712109097978	-155552.0665816604	0
R08807	-61.60076246654165	0.4213423881196405	-61.17942007842157	138.6264047440093	-477.0586343104495	354.6997941536063	-169212.59938911704	0
R10900	-19.024947372500037	0.00019569221751680746	-19.02475168028252	76.11399689526132	-247.36674236606652	209.31723900550145	-51778.12353385024	0
R10904	-20.324221412237648	-0.03263942729353175	-20.356860839531237	62.14640176828482	-206.7960661443857	166.08234446532325	-34345.17549146564	0
R08564	14.994149299554264	-81.13319142724559	-66.13904212769137	123.56889872473305	-436.8457383018905	304.56765404650776	-133049.08169482145	0
R10908	-35.077982067871176	-1.6091372362358245	-36.68711930410712	161.83436460037427	-522.19021310523	448.8159744970157	-234367.3093676281	0
R10909	124.76629124053215	-92.20238861325605	32.56390262727655	687.6302799857023	-2030.3269373298306	2095.4547425843834	-4254458.209824619	0
R08668	-75.5828783717929	37.900530078736956	-37.682348293055725	256.5314555818925	-807.2767150387332	731.9120184526217	-590855.5299538012	0
R08669	-43.06285149326278	-41.48109713933354	-84.54394863259631	169.57425503391482	-593.2667137343408	424.17881646914816	-251651.1724823736	0
R07144	60.87200622086812	-46.00425805636065	14.867748164507361	131.73230314051295	-380.3291612570315	410.0646575860462	-155959.54728085274	0
R08665	-860.3204399477384	92.01663997727854	-768.3037999704592	261.8050108944574	-1553.7188326538312	17.11123271291308	-26586.04451597536	0
R08666	-515.1488004685793	45.99231877762827	-469.15648169095084	150.68569387581556	-921.2135633183976	-17.099400063504163	15752.199263107505	2
R08667	24.91496321186236	-43.18002631872017	-18.26506310685784	130.47924250245836	-409.70279061423287	373.17266440051725	-152889.88198584053	0
R08660	24.914963211862467	-42.99983287733736	-18.084869665474912	142.09866384862408	-444.3808612113472	408.2111218803973	-181401.2098972612	0
R06543	319.46136129306393	-135.85084519670556	183.6105160963579	261.6502089060481	-601.3401106217864	968.561142814502	-582434.6647640365	0
R06547	33.631084077964715	-3.8335940799186115	29.797489998046107	151.30969277183456	-424.13158831745767	483.7265683135498	-205163.71773017905	0
R02430	16.58881174392809	-39.00537629923542	-22.416564555307108	92.66414350203392	-300.40899506140886	255.57586595079465	-76777.28905222756	0
R02437	0.20447858196655488	-0.0013205425789806213	0.20315803938757426	37.85385492197469	-113.35840672653649	113.76472280531164	-12896.187718896197	0
R02434	-155.7938680676935	43.033300325640965	-112.76056774205256	126.23567264130872	-491.4675856659788	265.9464501818736	-130704.05978732293	0
R00695	4.773334110091298	-1.4982349905649244	3.2750991195264016	89.99148160303021	-266.69934568956415	273.2495439286171	-72875.47457573401	0
R00697	-2.088573901375796	-1.5417785554773218	-3.630352456853132	58.19486961709904	-178.21496130815027	170.95425639444397	-30466.606188799433	0
R00691	-19.067521089672876	41.466229274539536	22.39870818486665	226.3435636800286	-656.6319828552191	701.4293992249526	-460580.97724602564	0
R10517	-548.976681856744	85.93535954577746	-463.04132231096696	218.61960312422028	-1118.900131683628	192.81748706169392	-215743.51166423556	0
R01019	126.77585451427616	-46.285047837677496	80.4908066765986	141.98933587166016	-345.4772009383819	506.45881429157913	-174969.9735520265	0
R01012	-40.246600898011316	2.9624691431538963	-37.28413175485753	62.77012731360158	-225.59451369566227	151.02625018594722	-34070.693465978184	0
R01014	19.437740410133387	-0.0025761471876109	19.43516426294572	114.42459452786554	-323.8386193206509	362.7089478465423	-117459.16488587024	0
R01015	-7.732162142874357	0.066372312914325	-7.665789829960205	112.31240879521593	-344.60301621560797	329.2714365556876	-113467.93019073615	0
R01016	-70.4661183365872	-0.457545143988682	-70.92366348057591	84.00409330385284	-322.93594339213433	181.08861643098263	-58480.02318471574	0
R03348	99.94283891082796	-49.074394313016796	50.868444597810594	105.39360396061714	-265.3123672840408	367.049256479662	-97382.70714646619	0
R03347	-24.90346431666057	38.89896619190995	13.995501875249147	79.29926707829235	-223.90229935962788	251.89330311012614	-56399.489759648946	0
R03344	-286.3664832711322	46.016937936857346	-240.34954533427484	232.75986248072743	-938.6291327764573	457.93004210790747	-429826.4782960317	0
R03345	-136.63248654646787	-0.001038681358252802	-136.63352522782617	123.5612875154636	-507.3173877742169	234.05033731856466	-118737.80573612852	0
R01270	5.0631071190227885	-44.1744220109764	-39.111314891953725	111.08900337498213	-372.3783250169	294.1556952329927	-109537.20508504358	0
R01271	1.188315415900206	-8.803964288410725	-7.615648872510632	164.9729174183691	-502.53440112761785	487.30310338259676	-244886.5732260029	0
R06896	-59.7698041572462	46.00192057736922	-13.767883579876981	84.02798606354129	-265.85184177050087	238.3160746107469	-63356.767358783174	0
R06146	-443.39275851123176	4.462426148961639	-438.9303323622697	145.1605631340316	-874.4120217643648	-3.4486429601749933	3015.534863150059	2
R08024	-87.68018105722763	42.62642259074232	-45.0537584664853	160.6068066341786	-526.8741783690211	436.76666143605047	-230121.07588309952	0
R10734	-67.36816386537042	-43.636314273585405	-111.00447813895585	167.9459047814348	-614.8421924832603	392.8332362053485	-241530.4482287909	0
R10733	-98.66720495052893	-43.636314273585405	-142.3035192241143	172.7054236879604	-660.4197902879955	375.81275183976686	-248194.17875757327	0
R10732	-98.232559179242	-43.636314273585405	-141.86887345282742	127.92702886551471	-525.6499600493715	241.91221314371668	-127161.14517444975	0
R10730	17.27005454022339	-46.006236682498006	-28.736182142274746	93.40295007017859	-308.94503235281053	251.47266806826104	-77691.23157219647	0
R05573	-18.642519208565915	41.8026074543069	23.16008824574098	139.20066687052247	-394.44191236582634	440.76208885730836	-173855.04122723304	0
R05572	143.2098258993186	-41.23321500853285	101.9766108907857	161.72275617577102	-383.1916576365274	587.1448794180988	-224989.01961702027	0
R05571	82.94905794737133	-42.87175176806363	40.077306179307925	130.13965534368523	-350.34165985174775	430.4962722103636	-150820.77856616862	0
R05575	39.94195371987689	-42.96670903805807	-3.024755318181178	139.58493145786258	-421.77954969176886	415.73003905540656	-175346.4286661309	0
R00058	-550.0515150220829	0.041651384903929056	-550.009863637179	283.9588571431766	-1401.8864350667086	301.8667077923508	-423182.8428523425	0
R10225	106.47321367451806	-46.00501643239921	60.46819724211889	306.22024222441394	-858.1925294311229	979.1289239153607	-840281.1278540968	0
R10227	106.90017395750236	-46.00501643239909	60.895157525103066	120.62497845330364	-300.9797778348078	422.77009288501404	-127245.2486317326	0
R10226	106.43306932517125	-46.005037724718704	60.4280316004523	65.61899231871341	-136.42894535568792	257.28500855659246	-35101.122373205064	0
R06848	-85.5351035752892	44.48054757215578	-41.05455600313389	314.74699269120856	-985.2955340767596	903.1864220704916	-889905.5481048229	0
R06846	59.00477672369754	-46.00183017164011	13.002946552057438	131.5641406808452	-381.6894754904783	407.6953685945931	-155613.03139876743	0
R04999	140.4652975356355	41.49226287860654	181.95756041424198	126.9000612783192	-198.74262342071563	562.6577442491996	-111824.076180068	0
R04198	108.15955903316723	-42.96743988509883	65.1921191480684	31.223857736064602	-28.47945406012541	158.86369235626222	-4524.351228282066	0
R08306	61.3116314871504	-42.967708679968325	18.3439228071822	136.58695209095305	-391.41693346567695	428.1047790800413	-167567.45982951086	0
R04221	-132.797273503226	-41.453991679772294	-174.25126518299828	119.06608501977013	-531.4495202423086	182.9469898763121	-97227.08999954056	0
R04222	-32.61075388174868	-3.7982987378375133	-36.40905261958642	116.73565883135984	-386.616029113666	313.79792387449316	-121319.30727246894	0
R04223	-9.479847073524295	42.97477649250536	33.49492941898109	131.3998981636228	-360.70476507188727	427.6946239098495	-154271.48883991147	0
[truncated: 1,604 more rows]
