# Supplementary material for: dGPredictor: Automated fragmentation method for metabolic reaction free energy prediction and de novo pathway design
Source: PLoS Comput Biol. 2021 Sep 27;17(9):e1009448. doi: 10.1371/journal.pcbi.1009448 (PMC8496854; doi:10.1371/journal.pcbi.1009448)
Supplement: S6 Table — (XLSX) [file pcbi.1009448.s006.xlsx]

## Sheet: Sheet1
KEGG ID	count of unknown moieties
R03194	17
R04988	17
R00080	16
R09058	15
R09054	15
R03950	14
R10175	14
R01169	13
R06778	13
R04711	13
R05223	13
R09067	12
R09679	12
R09057	12
R05630	12
R10062	12
R08857	12
R09068	12
R00075	12
R10303	12
R09070	12
R09191	12
R05629	12
R09069	12
R03222	12
R10439	12
R08921	11
R05756	11
R05222	11
R05180	11
R05810	11
R08246	11
R04772	11
R07773	11
R09370	11
R00060	10
R00061	10
R08410	10
R09056	10
R00068	10
R10009	10
R10055	10
R07113	10
R08716	10
R09032	9
R06547	9
R04716	9
R09369	9
R04981	9
R08912	9
R05881	9
R07237	9
R05755	9
R06544	9
R10430	9
R03947	9
R04931	9
R09821	9
R07929	9
R03186	9
R06439	9
R08932	9
R07928	9
R11045	9
R07926	9
R06427	9
R05149	8
R08965	8
R07177	8
R04943	8
R06541	8
R06542	8
R08203	8
R09200	8
R07238	8
R04276	8
R02670	8
R05323	8
R10068	8
R04884	8
R10060	8
R10061	8
R00070	8
R08236	8
R05037	8
R08239	8
R02175	8
R09611	8
R04932	8
R09396	8
R07241	8
R10199	8
R09059	8
R00074	8
R06895	8
R08037	8
R05036	8
R06543	8
R10169	8
R06254	8
R06255	8
R10080	8
R08020	8
R05122	8
R06267	8
R10087	8
R10680	8
R06767	8
R10184	8
R05813	8
R06447	8
R06824	8
R07930	8
R09872	8
R07873	8
R07876	8
R07535	8
R03701	8
R08038	8
R07714	7
R03138	7
R04771	7
R09367	7
R09940	7
R09730	7
R08130	7
R07772	7
R09371	7
R07712	7
R08120	7
R08789	7
R09637	7
R05814	7
R09523	7
R03962	7
R09250	7
R05809	7
R07747	7
R07317	7
R06554	7
R02156	7
R07736	7
R05459	7
R05177	7
R04691	7
R09194	7
R07751	7
R07723	7
R09135	7
R06539	7
R09244	7
R06551	7
R03787	7
R05181	7
R09249	7
R02160	7
R03126	7
R04713	6
R05873	6
R02882	6
R08119	6
R07669	6
R07722	6
R05754	6
R07724	6
R10173	6
R05846	6
R05217	6
R10177	6
R08787	6
R05219	6
R04887	6
R03742	6
R05386	6
R09193	6
R06562	6
R03308	6
R07225	6
R00095	6
R07775	6
R08441	6
R07375	6
R02535	6
R08788	6
R09540	6
R05811	6
R04692	6
R05211	6
R08151	6
R05808	6
R07774	6
R05216	6
R07521	6
R04936	6
R07917	6
R08010	6
R07920	6
R02394	6
R09134	6
R10325	6
R04734	6
R08791	6
R07533	6
R07916	6
R08794	6
R08538	6
R09372	6
R09132	6
R10326	6
R07919	6
R08869	6
R04520	6
R10720	6
R09133	6
R02572	6
R03072	6
R08234	5
R02155	5
R05852	5
R07836	5
R04930	5
R07214	5
R08547	5
R10479	5
R07235	5
R07725	5
R06599	5
R06563	5
R10447	5
R05165	5
R08661	5
R10448	5
R05748	5
R09432	5
R09431	5
R06996	5
R09368	5
R06627	5
R09248	5
R04980	5
R03590	5
R06713	5
R03596	5
R01159	5
R01930	5
R05449	5
R03564	5
R04094	5
R01972	5
R01973	5
R08358	5
R06863	5
R08082	5
R10451	5
R06861	5
R08081	5
R10431	5
R06862	5
R08671	5
R02445	5
R05614	5
R08662	5
R04436	5
R02954	5
R03948	5
R10667	5
R03812	5
R07837	5
R10211	5
R10495	5
R09341	5
R08588	5
R07179	5
R04905	5
R07178	5
R06553	5
R05393	5
R10328	5
R05392	5
R09639	5
R04941	5
R04940	5
R02065	5
R04942	5
R04945	5
R05483	5
R04944	5
R09365	5
R09221	5
R05447	5
R06833	5
R06832	5
R04169	5
R07921	5
R06834	5
R03130	5
R07242	5
R08164	5
R06476	5
R01108	5
R10470	5
R06479	5
R08430	5
R08668	5
R06477	5
R08669	5
R08167	5
R08608	5
R07368	5
R07367	5
R06792	5
R04770	5
R06793	5
R08607	5
R04946	5
R06771	5
R06998	5
R09366	5
R10319	5
R03214	5
R03213	5
R06859	5
R09251	5
R03737	5
R07880	5
R11014	5
R02144	5
R06703	5
R07927	5
R03860	5
R07922	5
R06774	5
R00644	5
R05776	5
R09939	4
R04705	4
R11013	4
R06719	4
R10472	4
R10670	4
R05746	4
R05845	4
R10588	4
R08168	4
R04421	4
R10672	4
R10108	4
R02157	4
R03721	4
R04427	4
R03726	4
R04709	4
R09247	4
R10458	4
R10452	4
R10491	4
R10492	4
R03943	4
R07992	4
R03134	4
R10166	4
R06223	4
R06728	4
R10167	4
R02862	4
R09792	4
R10637	4
R09791	4
R10168	4
R04033	4
R10959	4
R00111	4
R10524	4
R09569	4
R06443	4
R03725	4
R04707	4
R05303	4
R02910	4
R06715	4
R07652	4
R04077	4
R03746	4
R09433	4
R09619	4
R03112	4
R03111	4
R10352	4
R02920	4
R03587	4
R10710	4
R05558	4
R03794	4
R03870	4
R08950	4
R01942	4
R10523	4
R05721	4
R01189	4
R05728	4
R06312	4
R07243	4
R09612	4
R09613	4
R08465	4
R04881	4
R08987	4
R04398	4
R08434	4
R08439	4
R06605	4
R08467	4
R06604	4
R03200	4
R07355	4
R02671	4
R07354	4
R10709	4
R06435	4
R06432	4
R02982	4
R09434	4
R01188	4
R04303	4
R05212	4
R06298	4
R10777	4
R10956	4
R09907	4
R00180	4
R09678	4
R07981	4
R00984	4
R10454	4
R05759	4
R05757	4
R03702	4
R10450	4
R09177	4
R10476	4
R01920	4
R02869	4
R03523	4
R09552	4
R06456	4
R09131	4
R10526	4
R02379	4
R02378	4
R07322	4
R06466	4
R02174	4
R06469	4
R05213	4
R08376	4
R09130	4
R08455	4
R09743	4
R03554	4
R04153	4
R08449	4
R05214	4
R10839	4
R04345	4
R03229	4
R10250	4
R11020	4
R11023	4
R07117	4
R04715	4
R06576	4
R06577	4
R06574	4
R06575	4
R06578	4
R04714	4
R06794	4
R09822	4
R10251	4
R08804	4
R10252	4
R09823	4
R09531	4
R04237	4
R05711	4
R01814	4
R01815	4
R01816	4
R07236	4
R08667	4
R08973	4
R09217	4
R10338	4
R09189	4
R09690	4
R04929	4
R03739	4
R03731	4
R05674	4
R09906	4
R09553	4
R02037	4
R02667	4
R00649	4
R02384	4
R10824	4
R08783	4
R03934	4
R09711	4
R08803	4
R09712	4
R02068	4
R01721	4
R05520	4
R05035	4
R05879	4
R11091	4
R07240	4
R07244	4
R03698	4
R04785	4
R05408	4
R05162	4
R00011	4
R09211	4
R07529	4
R11089	4
R11088	4
R10964	4
R10963	4
R10881	4
R10962	4
R04505	4
R07330	4
R06687	4
R06693	4
R08537	4
R03633	4
R07524	4
R06816	4
R07527	4
R06680	4
R04983	4
R08359	4
R10329	4
R04984	4
R06063	4
R06064	4
R04762	4
R04763	4
R04764	4
R01269	4
R00177	4
R03366	4
R04990	4
R07501	4
R06815	4
R06810	4
R08660	4
R02573	4
R09909	4
R02574	4
R05123	4
R02810	4
R10958	4
R07750	4
R08654	4
R03199	4
R03623	4
R00683	4
R06675	4
R01795	4
R01794	4
R01793	4
R07504	4
R03571	4
R06869	4
R10762	4
R06868	4
R05572	4
R09688	4
R06807	4
R09710	4
R10198	4
R09914	4
R07251	4
R10333	4
R08446	4
R10238	4
R00179	4
R00175	4
R09476	4
R05834	4
R03472	4
R11063	4
R02875	4
R10197	4
R09566	4
R09912	4
R10605	4
R10606	4
R02446	4
R02447	4
R01153	4
R09967	4
R03271	4
R09910	4
R06750	4
R09911	4
R09916	4
R09856	4
R09701	4
R03456	4
R02534	4
R06478	4
R06471	4
R09870	4
R09871	4
R09874	4
R00650	4
R00275	4
R02931	4
R05760	4
R05763	4
R05764	4
R11041	4
R05312	4
R02533	4
R08933	4
R03304	4
R10957	4
R01239	4
R01883	4
R10269	4
R03835	4
R05387	4
R03832	4
R05532	4
R09917	4
R07481	4
R03955	4
R07224	4
R05673	4
R05676	4
R00827	4
R05858	4
R00367	4
R08170	4
R08280	4
R05885	4
R08893	4
R07323	4
R06564	4
R10449	4
R02858	4
R02859	4
R10195	4
R10196	4
R01190	4
R08316	4
R10529	4
R09915	4
R07697	4
R07691	4
R04013	4
R04301	4
R04010	4
R09178	3
R08605	3
R09172	3
R07918	3
R04524	3
R10036	3
R11015	3
R09274	3
R02417	3
R02880	3
R09933	3
R09932	3
R03722	3
R09514	3
R07102	3
R08121	3
R09918	3
R09699	3
R05278	3
R09151	3
R03580	3
R09157	3
R09558	3
R09585	3
R03601	3
R07513	3
R07638	3
R08562	3
R04975	3
R03549	3
R07781	3
R09192	3
R09171	3
R08541	3
R09170	3
R09174	3
R05781	3
R08024	3
R07250	3
R09175	3
R07112	3
R05434	3
R05439	3
R06743	3
R04093	3
R04602	3
R04600	3
R05435	3
R04601	3
R07116	3
R03563	3
R05484	3
R09179	3
R02861	3
R05413	3
R03440	3
R07653	3
R08540	3
R04999	3
R06840	3
R07169	3
R08106	3
R05436	3
R04522	3
R09709	3
R03439	3
R09700	3
R10133	3
R04280	3
R04500	3
R04277	3
R06733	3
R04278	3
R05225	3
R02159	3
R01590	3
R10589	3
R08923	3
R10163	3
R05485	3
R08795	3
R02106	3
R07871	3
R09878	3
R06305	3
R05544	3
R05543	3
R09123	3
R09404	3
R10546	3
R11021	3
R04279	3
R05125	3
R07990	3
R10400	3
R04696	3
R08992	3
R10110	3
R05421	3
R07856	3
R10935	3
R09889	3
R10590	3
R06585	3
R07991	3
R06877	3
R07989	3
R09908	3
R07190	3
R07345	3
R10399	3
R08829	3
R09245	3
R01609	3
R07779	3
R10033	3
R09185	3
R00828	3
R07960	3
R07648	3
R07969	3
R07092	3
R09169	3
R10194	3
R04598	3
R10029	3
R08754	3
R04599	3
R02857	3
R10538	3
R10534	3
R03595	3
R08171	3
R09407	3
R05880	3
R09406	3
R05445	3
R06970	3
R10038	3
R03251	3
R08491	3
R05384	3
R05385	3
R03973	3
R09152	3
R10664	3
R10662	3
R10273	3
R07948	3
R10466	3
R06831	3
R05876	3
R08005	3
R08009	3
R08008	3
R09756	3
R06510	3
R10229	3
R04695	3
R05126	3
R06597	3
R09343	3
R05492	3
R05391	3
R05369	3
R06697	3
R09215	3
R07867	3
R05395	3
R02139	3
R10882	3
R05396	3
R07959	3
R03796	3
R10320	3
R06968	3
R10097	3
R09138	3
R09137	3
R08013	3
R08865	3
R09808	3
R04306	3
R05827	3
R05446	3
R03461	3
R10880	3
R05828	3
R08486	3
R08370	3
R09581	3
R02393	3
R03539	3
R04367	3
R10855	3
R06858	3
R09564	3
R07970	3
R01613	3
R09002	3
R08207	3
R05771	3
R00084	3
R03132	3
R00702	3
R10763	3
R09685	3
R10854	3
R10857	3
R07975	3
R02267	3
R07976	3
R02391	3
R10856	3
R01533	3
R10897	2
R10217	2
R10213	2
R01485	2
R09715	2
R10218	2
R09714	2
R07311	2
R03452	2
R06835	2
R03667	2
R10858	2
R11101	2
R11100	2
R03823	2
R07100	2
R03092	2
R07013	2
R07019	2
R06684	2
R06685	2
R01367	2
R02064	2
R07903	2
R10629	2
R03511	2
R02063	2
R01861	2
R05878	2
R08306	2
R07077	2
R07075	2
R08666	2
R07073	2
R06481	2
R07078	2
R06848	2
R05618	2
R10732	2
R00558	2
R04259	2
R03614	2
R06677	2
R07752	2
R07026	2
R10729	2
R02564	2
R10733	2
R07023	2
R10032	2
R07029	2
R10734	2
R04085	2
R02605	2
R06480	2
R05780	2
R07081	2
R05877	2
R10681	2
R07711	2
R05783	2
R11086	2
R07718	2
R11087	2
R05407	2
R00536	2
R05409	2
R06266	2
R05418	2
R06482	2
R08564	2
R07942	2
R09633	2
R09630	2
R03231	2
R07087	2
R07083	2
R06483	2
R05243	2
R08665	2
R07737	2
R05277	2
R05856	2
R10418	2
R10176	2
R09615	2
R08160	2
R00141	2
R05429	2
R09614	2
R09617	2
R09616	2
R01619	2
R01611	2
R07955	2
R05072	2
R10059	2
R11093	2
R10945	2
R02709	2
R08451	2
R08454	2
R09902	2
R07777	2
R10111	2
R09886	2
R09887	2
R09888	2
R09173	2
R05172	2
R07987	2
R07988	2
R07630	2
R09246	2
R04460	2
R07865	2
R04037	2
R01636	2
R10521	2
R02268	2
R02265	2
R02266	2
R04880	2
R08835	2
R04059	2
R08831	2
R08149	2
R05390	2
R05394	2
R09900	2
R09901	2
R05397	2
R09331	2
R07863	2
R01963	2
R08373	2
R06529	2
R07670	2
R02450	2
R11050	2
R09606	2
R09516	2
R00864	2
R09136	2
R09288	2
R05251	2
R05257	2
R05256	2
R06523	2
R08821	2
R05857	2
R07964	2
R08105	2
R08104	2
R08109	2
R08108	2
R07599	2
R04672	2
R03953	2
R08818	2
R09578	2
R09574	2
R09575	2
R02311	2
R10467	2
R05335	2
R07961	2
R08100	2
R07963	2
R07962	2
R07699	2
R07698	2
R10028	2
R09529	2
R09836	2
R06536	2
R03845	2
R09525	2
R09526	2
R03842	2
R11038	2
R10925	2
R08103	2
R08101	2
R08042	2
R00023	2
R08047	2
R00218	2
R02919	2
R10584	2
R09790	2
R04161	2
R05481	2
R05486	2
R05150	2
R07510	2
R07516	2
R08820	2
R03885	2
R05812	2
R05504	2
R06885	2
R06766	2
R09176	2
R08279	2
R07778	2
R10260	2
R09788	2
R05536	2
R05534	2
R05310	2
R06888	2
R10663	2
R06882	2
R07682	2
R06883	2
R07411	2
R08674	2
R04769	2
R07720	2
R09891	2
R08304	2
R01931	2
R09837	2
R09892	2
R09103	2
R10598	2
R10599	2
R03168	2
R03520	2
R08226	2
R08448	2
R10107	2
R05349	2
R07422	2
R08691	2
R10240	2
R09789	2
R04177	2
R10545	2
R10853	2
R08204	2
R09214	2
R09894	2
R09895	2
R09896	2
R00603	2
R10726	2
R04047	2
R04046	2
R00044	2
R09141	2
R09140	2
R08150	2
R05380	2
R05388	2
R05128	2
R10996	2
R03999	2
R07601	2
R07603	2
R11048	2
R04060	2
R06999	2
R03148	2
R09898	2
R10160	2
R09897	2
R03998	2
R09219	2
R07956	2
R03792	2
R05455	2
R08746	2
R08915	2
R10284	2
R05849	2
R03050	2
R07748	2
R07212	2
R10475	2
R05355	2
R05350	2
R05454	2
R07688	2
R04857	2
R03208	2
R02676	2
R07066	2
R02985	2
R10845	2
R03589	2
R03588	2
R01767	2
R07727	2
R07689	2
R07686	2
R03790	2
R02306	2
R03791	2
R06310	2
R08014	2
R08015	2
R08017	2
R05478	2
R10639	2
R08976	2
R05825	2
R05829	2
R02307	2
R07683	2
R02305	2
R06966	2
R10671	2
R09976	2
R09977	2
R09973	2
R03265	2
R08312	2
R04877	2
R08310	2
R10727	2
R11061	2
R07663	2
R00054	2
R09609	2
R07799	2
R07795	2
R06556	2
R08308	2
R08309	2
R08656	2
R08653	2
R07213	2
R07211	2
R10063	2
R09607	2
R00053	2
R09213	2
R09212	2
R05226	2
R07302	2
R08137	2
R04498	2
R05548	2
R09408	2
R00664	2
R09608	2
R09689	2
R10041	2
R09234	2
R08670	2
R08673	2
R08672	2
R09345	2
R10899	2
R10008	2
R10006	2
R10007	2
R10004	2
R10005	2
R09239	2
R05569	2
R09584	2
R04229	2
R04228	2
R09580	2
R08848	2
R08514	2
R01875	2
R07094	2
R07543	2
R07098	2
R02895	2
R08115	2
R07664	2
R04673	2
R09528	2
R09405	2
R08289	2
R09403	2
R09628	2
R09629	2
R09626	2
R09627	2
R09623	2
R09201	2
R09610	2
R03105	2
R09442	2
R09443	2
R00979	2
R00621	2
R06535	2
R06534	2
R06286	2
R06284	2
R09567	2
R03712	2
R07830	2
R10535	2
R08114	2
R09426	2
R08116	2
R08111	2
R08110	2
R08113	2
R08112	2
R10271	2
R10272	2
R10275	2
R10274	2
R03930	2
R06779	2
R09167	2
R06773	2
R08663	2
R09893	2
R08664	2
R03738	2
R07649	2
R09549	2
R04027	2
R07093	2
R09168	2
R08914	2
R09890	2
R07729	2
R07076	2
R08546	2
R10632	2
R06666	2
R10034	2
R02807	2
R04700	2
R06668	2
R08655	2
R08675	2
R08974	2
R10201	2
R09409	2
R07074	2
R08563	2
R09223	2
R00755	2
R01071	2
R09913	2
R03565	2
R08659	2
R02532	2
R07068	2
R04894	2
R07715	2
R03831	2
R04893	2
R05401	2
R06492	2
R08652	2
R11092	2
R05400	2
R10630	2
R10456	2
R05431	2
R05433	2
R05294	2
R09533	2
R07728	2
R09312	2
R06667	2
R10631	2
R05430	2
R00014	2
R08099	2
R08542	2
R08543	2
R05432	2
R08098	2
R06664	2
R05533	2
R09713	1
R09160	1
R05262	1
R04593	1
R05462	1
R06990	1
R05261	1
R10908	1
R10276	1
R05263	1
R09165	1
R09166	1
R10350	1
R05469	1
R05267	1
R05264	1
R07730	1
R10771	1
R06491	1
R03535	1
R07222	1
R07221	1
R03024	1
R07738	1
R07734	1
R05265	1
R06496	1
R06494	1
R05884	1
R10533	1
R10775	1
R05269	1
R05268	1
R09161	1
R06777	1
R09162	1
R06495	1
R07140	1
R07015	1
R07014	1
R07017	1
R07016	1
R09425	1
R07011	1
R09314	1
R02665	1
R10416	1
R10414	1
R10946	1
R02467	1
R02992	1
R02991	1
R00643	1
R03827	1
R11106	1
R11107	1
R06633	1
R06632	1
R00917	1
R03216	1
R07270	1
R07090	1
R00646	1
R04020	1
R11098	1
R04024	1
R11099	1
R01504	1
R09209	1
R06634	1
R03932	1
R06839	1
R09204	1
R04463	1
R03736	1
R09358	1
R02298	1
R06838	1
R04260	1
R06499	1
R08288	1
R09963	1
R09570	1
R03093	1
R04048	1
R07002	1
R03542	1
R01032	1
R02310	1
R04318	1
R01033	1
R03470	1
R01031	1
R02872	1
R06809	1
R03493	1
R10461	1
R07488	1
R06979	1
R05538	1
R00590	1
R10772	1
R10245	1
R10241	1
R10773	1
R09579	1
R07049	1
R10722	1
R05245	1
R01417	1
R01410	1
R01145	1
R10660	1
R04801	1
R04903	1
R04907	1
R09851	1
R09853	1
R10558	1
R05247	1
R09560	1
R07410	1
R07947	1
R05718	1
R03781	1
R07416	1
R08006	1
R05248	1
R08003	1
R02942	1
R07780	1
R05555	1
R09962	1
R05500	1
R09961	1
R08750	1
R07035	1
R07039	1
R07038	1
R08863	1
R02387	1
R03463	1
R03464	1
R03946	1
R04904	1
R04901	1
R04456	1
R03593	1
R04455	1
R05415	1
R10297	1
R10296	1
R04101	1
R00027	1
R02085	1
R00025	1
R05502	1
R05503	1
R08752	1
R09624	1
R09589	1
R07966	1
R05554	1
R09966	1
R09965	1
R09964	1
R09969	1
R09968	1
R06758	1
R07965	1
R06759	1
R07967	1
R09205	1
R04208	1
R09444	1
R09055	1
R02782	1
R05603	1
R07968	1
R10751	1
R00893	1
R04206	1
R04202	1
R09621	1
R09719	1
R05402	1
R09307	1
R01873	1
R07085	1
R06484	1
R06487	1
R07096	1
R07097	1
R00537	1
R07086	1
R00535	1
R00534	1
R00532	1
R01072	1
R09284	1
R10974	1
R10971	1
R10286	1
R07881	1
R07677	1
R08374	1
R10027	1
R10696	1
R09586	1
R03900	1
R04218	1
R04213	1
R06488	1
R06489	1
R02013	1
R06679	1
R07798	1
R07057	1
R07089	1
R02010	1
R09602	1
R04258	1
R02011	1
R01241	1
R01243	1
R01242	1
R09681	1
R05611	1
R05613	1
R05612	1
R09684	1
R09686	1
R07080	1
R08036	1
R03365	1
R08319	1
R06699	1
R02061	1
R09412	1
R06857	1
R06854	1
R05844	1
R08250	1
R09225	1
R05582	1
R05587	1
R08253	1
R08678	1
R09226	1
R10743	1
R06695	1
R02009	1
R02008	1
R02003	1
R02004	1
R02007	1
R02006	1
R08677	1
R01267	1
R03358	1
R03359	1
R06856	1
R06853	1
R04989	1
R05847	1
R06696	1
R07745	1
R10031	1
R09230	1
R03184	1
R09231	1
R01850	1
R09235	1
R09236	1
R09220	1
R06682	1
R00730	1
R07523	1
R00739	1
R03517	1
R03518	1
R04982	1
R09222	1
R08254	1
R04987	1
R08698	1
R07797	1
R06676	1
R07794	1
R06893	1
R08632	1
R02408	1
R09232	1
R09233	1
R08528	1
R10708	1
R10259	1
R03628	1
R06891	1
R06890	1
R08603	1
R10203	1
R06892	1
R05240	1
R05241	1
R02434	1
R02797	1
R01019	1
R02606	1
R01812	1
R08868	1
R03344	1
R08635	1
R02898	1
R08321	1
R11022	1
R05658	1
R08978	1
R05874	1
R08117	1
R08118	1
R03692	1
R07366	1
R02839	1
R10666	1
R05403	1
R05405	1
R05406	1
R09981	1
R09988	1
R09182	1
R09927	1
R09924	1
R09923	1
R09922	1
R09928	1
R04003	1
R08864	1
R05227	1
R03345	1
R06610	1
R10226	1
R08747	1
R05422	1
R05420	1
R05591	1
R05426	1
R05425	1
R05596	1
R10204	1
R10728	1
R05130	1
R02425	1
R04084	1
R05287	1
R05284	1
R02423	1
R04731	1
R10741	1
R10740	1
R00687	1
R00681	1
R07170	1
R10225	1
R07079	1
R10936	1
R09216	1
R06146	1
R03626	1
R07534	1
R10064	1
R09048	1
R09046	1
R05592	1
R05121	1
R10724	1
R07269	1
R07262	1
R07263	1
R08941	1
R07267	1
R07034	1
R08755	1
R08751	1
R08753	1
R08251	1
R05593	1
R07047	1
R07040	1
R09329	1
R05317	1
R04305	1
R03462	1
R08485	1
R03700	1
R01887	1
R03834	1
R05535	1
R11119	1
R08977	1
R04151	1
R09708	1
R03893	1
R05372	1
R00863	1
R10712	1
R10801	1
R10800	1
R05625	1
R08016	1
R06886	1
R08019	1
R08018	1
R06313	1
R05360	1
R05367	1
R05497	1
R09974	1
R09978	1
R09417	1
R10109	1
R09972	1
R05399	1
R09971	1
R09970	1
R02615	1
R09413	1
R09975	1
R06568	1
R01053	1
R04623	1
R05302	1
R06961	1
R06960	1
R06878	1
R07647	1
R06879	1
R06963	1
R01631	1
R06962	1
R01707	1
R07705	1
R07704	1
R00486	1
R10790	1
R04461	1
R05363	1
R05495	1
R06948	1
R03402	1
R03289	1
R08466	1
R08209	1
R05499	1
R00481	1
R10798	1
R06120	1
R05807	1
R05498	1
R09521	1
R09522	1
R08395	1
R09618	1
R08440	1
R02141	1
R05773	1
R10799	1
R10128	1
R10327	1
R01421	1
R07707	1
R07957	1
R05258	1
R07706	1
R07403	1
R07954	1
R07958	1
R05519	1
R01422	1
R01423	1
R07408	1
R02708	1
R07864	1
R03824	1
R07866	1
R07868	1
R07869	1
R07287	1
R07289	1
R09583	1
R04293	1
R04292	1
R07801	1
R07800	1
R07802	1
R05352	1
R05451	1
R07004	1
R08767	1
R07009	1
R05511	1
R00036	1
R05546	1
R03202	1
R09810	1
R09936	1
R09937	1
R07003	1
R04706	1
R05456	1
R11017	1
R02452	1
R02453	1
R06983	1
R06982	1
R06299	1
R07000	1
R06988	1
R08295	1
R05423	1
R09052	1
R04113	1
R03816	1
R05215	1
R10457	1
R01766	1
R01764	1
R05210	1
R05866	1
R09092	1
R04115	1
R10053	1
R10453	1
R02673	1
R10509	1
R10508	1
R09420	1
R09421	1
R02846	1
R05477	1
R02986	1
R05476	1
R07353	1
R07827	1
R08561	1
R08560	1
R07804	1
R03306	1
R03405	1
R08748	1
R07022	1
R05276	1
R07021	1
R00799	1
R05653	1
R06626	1
R06769	1
R07061	1
R03307	1
R08749	1
R07062	1
R01681	1
R05092	1
R10340	1
R07978	1
R07971	1
R07973	1
R07972	1
R07974	1
R09416	1
R03404	1
R04366	1
R01650	1
R05848	1
R04703	1
R07939	1
R07219	1
R09905	1
R08248	1
R08249	1
R03720	1
R03058	1
R03059	1
R07517	1
R08604	1
R09155	1
R05843	1
R04138	1
R09555	1
R09744	1
R04050	1
R08837	1
R08834	1
R09745	1
R09746	1
R02659	1
R06700	1
R05772	1
R05778	1
R08424	1
R04682	1
R05376	1
R05370	1
R05371	1
R06931	1
R06930	1
R09308	1
R10789	1
R02715	1
R08426	1
R08425	1
R09899	1
R07091	1
R07870	1
R05153	1
R02633	1
R05157	1
R05155	1
R09327	1
R01301	1
R01300	1
R01307	1
R04681	1
R10131	1
R01658	1
R06907	1
R02915	1
R01595	1
R10365	1
R01594	1
R05749	1
R01596	1
R04540	1
R06909	1
R06908	1
R10585	1
R06906	1
R08210	1
[truncated: 167 more rows]
